# Supplementary material for: Intrinsic macroscale oscillatory modes driving long range functional connectivity in female rat brains detected by ultrafast fMRI
Source: Nat Commun. 2023 Feb 6;14:375. doi: 10.1038/s41467-023-36025-x (PMC9902553; doi:10.1038/s41467-023-36025-x)
Supplement: Supplementary file 9 — Source Code [file 41467_2023_36025_MOESM9_ESM.zip]

Archive with 26 entries (24 files):
- SourceCode_ResonanceAnalysis/
- SourceCode_ResonanceAnalysis/I_StochasticResonance_Model.m
- SourceCode_ResonanceAnalysis/E_Figs3456_PCs_spacetime.m
- SourceCode_ResonanceAnalysis/.DS_Store
- SourceCode_ResonanceAnalysis/G_Plot_PC_Resonance.m
- SourceCode_ResonanceAnalysis/A_Fig1_typical_rsFC.m
- SourceCode_ResonanceAnalysis/F_PC_Resonance.m
- SourceCode_ResonanceAnalysis/utilities/
- SourceCode_ResonanceAnalysis/C_CovMat_in_bands.m
- SourceCode_ResonanceAnalysis/B_fMRI_SpectralMaps.m
- SourceCode_ResonanceAnalysis/H_PC_autocorr_PhasePortrait.m
- SourceCode_ResonanceAnalysis/readme.txt
- SourceCode_ResonanceAnalysis/D_Fig2_SpecMap_Bands.m
- SourceCode_ResonanceAnalysis/J_Whole_BRain_Modes.m
- SourceCode_ResonanceAnalysis/utilities/DefineMasks.m
- SourceCode_ResonanceAnalysis/utilities/Frontal_Mask&VoxelsB.mat
- SourceCode_ResonanceAnalysis/utilities/bandpass.m
- SourceCode_ResonanceAnalysis/utilities/DefineWBMasks.m
- SourceCode_ResonanceAnalysis/utilities/permutation_htest2_np.m
- SourceCode_ResonanceAnalysis/utilities/fwhm.m
- SourceCode_ResonanceAnalysis/utilities/10PCs_Medetomidine.mat
- SourceCode_ResonanceAnalysis/utilities/breath_info.mat
- SourceCode_ResonanceAnalysis/utilities/convert_back_to_time.m
- SourceCode_ResonanceAnalysis/utilities/subplot_tight.m
- SourceCode_ResonanceAnalysis/utilities/ModeWaveDamped.m
- SourceCode_ResonanceAnalysis/utilities/num2roman.m
