# Supplementary material for: Intrinsic macroscale oscillatory modes driving long range functional connectivity in female rat brains detected by ultrafast fMRI
Source: Nat Commun. 2023 Feb 6;14:375. doi: 10.1038/s41467-023-36025-x (PMC9902553; doi:10.1038/s41467-023-36025-x)
Supplement: Supplementary file 9 — Source Code [file 41467_2023_36025_MOESM9_ESM.zip › SourceCode_ResonanceAnalysis/I_StochasticResonance_Model.m]

function I_StochasticResonance_Model

condition=1;
scan=3;
TR=0.038;
play_video=0;
save_video=0;
save_video_name='Simu_Model_Waves';

%%%% Get the Principal Componentss in this condition
load('CovMat_1bands','Mean_BP_Cov_Matrices','conditions')

% define threshold
MaxValDead=eigs(squeeze(Mean_BP_Cov_Matrices(4,:,:,:)),1);
CovMat=squeeze(Mean_BP_Cov_Matrices(condition,:,:,:));
clear Mean_BP_Cov_Matrices

% Compare the top 50 eigenvalues with largest magnitude eigenvalues in postmortem
Val50=eigs(CovMat,50);
N_Modes=find(Val50<MaxValDead,1)-1;
[Vec,~]=eigs(CovMat,N_Modes);
Vec(:,max(Vec)<abs(min(Vec)))=-Vec(:,max(Vec)<abs(min(Vec)));
Vec=Vec';

% Load brain masks
folder='/Users/joana/Documents/Work/CC_Unknown/UF_fMRI/Scripts R2 NatComms/';
load([folder 'utilities/Frontal_Mask&VoxelsB'],'Brain_Mask','X_Voxels','Y_Voxels')
[BrainVox(:,1),BrainVox(:,2)]=ind2sub(size(Brain_Mask),find(Brain_Mask));

% Load signals in one representative scan and remove transient and mean
Scan_Info=dir([folder 'examplefMRIdata/*_fMRI_' conditions{condition} '*.mat']);
name=Scan_Info(scan).name;
disp(['Now reading Scan ' name])
rat=str2double(name(4));
Transient=500;
BrainSignals=struct2array(load([Directory Scan_Info(scan).name],'rgcRes1'));
BrainSignals=BrainSignals(X_Voxels(rat,:),Y_Voxels(rat,:),Transient:end);
BrainSignals=detrend(reshape(BrainSignals,[size(BrainSignals,1)*size(BrainSignals,2) size(BrainSignals,3)]));
BrainSignals=BrainSignals(Brain_Mask(:)>0,:);
BrainSignals=BrainSignals-mean(BrainSignals,2);
for n=1:size(BrainSignals,1)
    BrainSignals(n,:)=bandpass(BrainSignals(n,:),[0.01 0.5],1/TR);
end
Boundary=round(1/0.03/TR);
BrainSignals=BrainSignals(:,Boundary:end-Boundary);

ModeWaves=Vec*BrainSignals;

% Simulate stochastic oscillations
for Mode=1:N_Modes
    [Power, freqZ] = pwelch(ModeWaves(Mode,:),[],[],[],1/TR);
    [~,peak_f]=max(Power);
    Z_simu=ModeWaveDamped(freqZ(peak_f),-0.1);
    Z_simu=Z_simu./std(abs(Z_simu));
    Z_simu=Z_simu.*std(abs(ModeWaves(Mode,:)));
    ModeWaves_Simu(Mode,:)=real(Z_simu(1:size(ModeWaves,2)));
end

tmax=size(BrainSignals,2)*TR;

BrainSignals_Simu=Vec'*ModeWaves_Simu;

Brain_Mask([1:8 end-19:end],:)=[];
Brain_Mask(:,[1:9 end-9:end])=[];

clear BrainVox folder Scan_Info Val time_points X_Voxels Y_Voxels

%% Plot the wave patterns

% Load the mean covariance matrices at different frequency ranges
% and compute the strongest eigenvectors using eigs

figure
colormap(jet)

size_tight=0.03;

for Mode=1:N_Modes
    
    subplot_tight(N_Modes+1,5,(Mode)*5-4,size_tight)
    colormap(gca,jet)
    Mode_to_plot=zeros(size(Brain_Mask));
    Mode_to_plot(Brain_Mask)=Vec(Mode,:);
    imagesc(Mode_to_plot,'AlphaData',Brain_Mask,[-.1 .1]);
    axis image
    set(gca,'xtick',[])
    set(gca,'ytick',[])
    axis off
    
    subplot_tight(N_Modes+1,5,(Mode)*5-(2:-1:0),size_tight)
    hold on
    plot(0:TR:tmax-TR,ModeWaves_Simu(Mode,:),'LineWidth',1,'Color','k');  
    lim=4*std(ModeWaves_Simu(Mode,:));
    ylim([-lim lim])
    xlim([0 tmax])
    set(gca,'ytick',([-floor(lim/100)*100 0 floor(lim/100)*100]),'Xgrid','on')
    %ylabel(['\tau^s_{' num2str(Mode) '}'],'Rotation',0);
    if Mode==N_Modes
        xlabel('Time (seconds)');
    else
        set(gca,'xticklabel',[])
    end
    box off
    set(gca,'Xgrid','on')
    xlim([0 100])
    
end

figure
colormap(jet)

subplot(3,1,1)
title('\Psi^R(t)=\Sigma_{\alpha=1}^{10}\psi_\alphaZ\alpha(t)')
imagesc(0:TR:tmax-TR,1:size(BrainSignals_Simu,1),BrainSignals_Simu,[-40 40])
xlim([0 500])

time_points=25:50:400;
for t=1:length(time_points)
    
        subplot(3,length(time_points),length(time_points)+t)
        Mode_to_plot(Brain_Mask)=BrainSignals_Simu(:,round(time_points(t)/TR));
        imagesc(Mode_to_plot,'AlphaData',Brain_Mask,[-50 50]);
        axis image
        axis off
        title(['t = ' num2str(time_points(t)) 's'],'Fontweight','normal','Fontsize',10)
end


% for n=1:size(BrainSignals_Simu,1)
%     BrainSignals_Simu(n,:)=bandpass(BrainSignals_Simu(n,:),[0.01 0.1],1/TR);
% end
% BrainSignals_Simu=BrainSignals_Simu(:,Boundary:end-Boundary);

n=[46 526 950];

subplot(3,4,9)
CorrMat=corrcoef(BrainSignals_Simu');
imagesc(CorrMat,[-1 1])
axis equal
axis tight
set(gca,'ytick',[n(1) n(2) n(3)])
set(gca,'yticklabels',{'seed 1 =>','seed 2 =>','seed 3 =>'})
set(gca,'xtick',[])
xlabel('N=1463 brain voxels')
title({'Simulated signal''s','Correlation matrix'})


for seed=1:length(n)
    subplot(3,4,9+seed)
    Map_to_plot=zeros(size(Brain_Mask));
    seed_star=CorrMat(n(seed),:)==1;
    Map_to_plot(Brain_Mask)=seed_star;
    [x, y]=ind2sub(size(Brain_Mask),find(Map_to_plot));
    Map_to_plot(Brain_Mask)=CorrMat(n(seed),:);
    imagesc(Map_to_plot,'AlphaData',Brain_Mask,[-1 1]);
    hold on
    plot(y,x,'*w','Markersize',6)
    y2=y-2*(y-size(Brain_Mask,2)/2);
    Map_star2=zeros(size(Brain_Mask));
    Map_star2(x,y2)=1;
    nb(seed)=find(Map_star2(Brain_Mask==1));
    plot(y2,x,'ok','Markersize',6)
    axis image
    set(gca,'xtick',[])
    set(gca,'ytick',[])
    title(['Seed ' num2str(seed) ' correlation'])
    colorbar('Location','southoutside')
    axis off
end


% Dynamic FC
window=30;
window_TR=round(window/TR);
dFC=zeros(3,size(BrainSignals_Simu,2)-window_TR);
for t=1:size(BrainSignals_Simu,2)-window_TR
    cc=corrcoef(BrainSignals_Simu(n(1),t:t+window_TR),BrainSignals_Simu(nb(1),t:t+window_TR));
    dFC(1,t)=cc(2);
        cc=corrcoef(BrainSignals_Simu(n(2),t:t+window_TR),BrainSignals_Simu(nb(2),t:t+window_TR));
    dFC(2,t)=cc(2);
        cc=corrcoef(BrainSignals_Simu(n(3),t:t+window_TR),BrainSignals_Simu(nb(3),t:t+window_TR));
    dFC(3,t)=cc(2);
end

figure
subplot(4,4,5:8)
imagesc(round(window/2):TR:TR*(size(dFC,2))+round(window/2),[-50 50],[dFC(1,:); dFC(1,:)],'AlphaData',0.3,[-1 1])
colorbar
hold on
plot(0:TR:TR*(size(BrainSignals_Simu,2)-1),BrainSignals_Simu(n(1),:),'LineWidth',1,'Color','k');
plot(0:TR:TR*(size(BrainSignals_Simu,2)-1),BrainSignals_Simu(nb(1),:),'LineWidth',1,'color','r');
xlim([0 TR*(size(BrainSignals_Simu,2))])
ylabel('fMRI signal');
ylim([-50 50])
box off
legend({'Seed 1','Contralateral voxel'},'Orientation','Horizontal')


%%
if play_video
    
    if save_video
        videoModes = VideoWriter(save_video_name,'MPEG-4'); %create the video object
        videoModes.FrameRate = ceil(1/TR);
        videoModes.Quality = 50;
        open(videoModes); %open the file for writing
    end
    
    sub_indices=[5 13 14 15 22 23 24 31 32 33];
    
    BrainSignals=BrainSignals(:,1:3000);
    ModeWave=ModeWaves_Simu(:,1:3000);
    lim=.2*std(ModeWave,[],2);
    
    
    figure('Color','w','Position',[125  232   1043  392])
    colormap(jet)
    
    Slice_to_plot=zeros(size(Brain_Mask));
    
    for t=1:2:3000
        
        subplot(1,3,1)
        
        Slice_to_plot(Brain_Mask)=BrainSignals(:,t);
        imagesc(Slice_to_plot,'AlphaData',Brain_Mask,[-50 50]);
        axis image
        axis equal
        axis off
        title({'Recorded','fMRI signals','','\Psi^S(t)','',['t = ' num2str(t*TR,'%3.2f') 's']},'Fontweight','normal','Fontsize',14)
        
        for n=1:N_Modes
            subplot(4,9,sub_indices(n))
            Slice_to_plot(Brain_Mask)=Vec(n,:)*ModeWaves(n,t);
            imagesc(Slice_to_plot,'AlphaData',Brain_Mask,[-lim(n) lim(n)]);
            title(['\psi_{' num2str(n) '}\tau^s_{' num2str(n) '}(t)'],'Fontweight','normal','Fontsize',14)
            axis image
            axis equal
            axis off
        end
        
        subplot(1,3,3)
        Slice_to_plot(Brain_Mask)=Vec'*ModeWave(:,t);
        imagesc(Slice_to_plot,'AlphaData',Brain_Mask,[-50 50]);
        axis image
        axis off
        title({'Reconstructed','signals','','\Psi^R(t)=\Sigma_{\alpha=1}^{10}\psi_\alpha\tau^s_\alpha(t)','',['t = ' num2str(t*TR,'%3.2f') 's']},'Fontweight','normal','Fontsize',14)
        
        pause(0.01)
        if save_video
            frame = getframe(gcf);
            writeVideo(videoModes,frame); %write the image to file
        end
    end
    if save_video
        close(videoModes); %close the file
    end
    % SAVE VIDEO
end
