# Supplementary material for: Intrinsic macroscale oscillatory modes driving long range functional connectivity in female rat brains detected by ultrafast fMRI
Source: Nat Commun. 2023 Feb 6;14:375. doi: 10.1038/s41467-023-36025-x (PMC9902553; doi:10.1038/s41467-023-36025-x)
Supplement: Supplementary file 9 — Source Code [file 41467_2023_36025_MOESM9_ESM.zip › SourceCode_ResonanceAnalysis/E_Figs3456_PCs_spacetime.m]

function E_Figs3456_PCs_spacetime
% Carpet plots, spatial, temporal and spectral signatures of PCs
%%%%%
%
%  FIGURES 3, 4, 5, 6
%  VIDEO 2
%  Supplementary Figure with reordered vectors
%
%%%%%%%%%%%

condition=3;
scan=4;
downsample=1;
TR=0.038;
TR=TR*downsample;
chose_transform='p_welch'; % or 'fast_fourier'
play_video=0;
save_video=0;
save_video_name='Simu_Model_Waves';

%%%% Get the Principal Componentss in this condition
load('CovMat_1bands','Mean_BP_Cov_Matrices','conditions')

% define threshold
MaxValDead=eigs(squeeze(Mean_BP_Cov_Matrices(4,:,:,:)),1);
CovMat=squeeze(Mean_BP_Cov_Matrices(condition,:,:,:));
clear Mean_BP_Cov_Matrices

% Compare the top 50 eigenvalues with largest magnitude eigenvalues in postmortem
Val50=eigs(CovMat,50);
N_Modes=find(Val50<MaxValDead,1)-1;
[Vec,~]=eigs(CovMat,N_Modes);
Vec(:,max(Vec)<abs(min(Vec)))=-Vec(:,max(Vec)<abs(min(Vec)));
Vec=Vec';

% % UNCOMMENT TO RANDOMIZE THE VECTORS
% for m=1:N_Modes
%     [~, ind]=sort(rand(1,size(Vec,2)));
%     Vec(m,:)=Vec(m,ind);
% end

% UNCOMMENT TO SORT THE VECTORS
% for m=1:N_Modes
%     [~, ind]=sort(Vec(m,:));
%     Vec(m,:)=Vec(m,ind);
% end


% Load brain masks
folder='/Users/joana/Documents/Work/CC_Unknown/UF_fMRI/Scripts R2 NatComms/utilities';
load([folder 'Frontal_Mask&VoxelsB'],'Brain_Mask','X_Voxels','Y_Voxels')
[BrainVox(:,1),BrainVox(:,2)]=ind2sub(size(Brain_Mask),find(Brain_Mask));

% Load signals in dead rat scan and remove transient and mean
Directory='/Users/joana/Documents/Work/CC_Unknown/UF_fMRI/GhostCorrected/Frontal/';
Scan_Info=dir([Directory '*_fMRI_' conditions{4} '*.mat']);
name=Scan_Info(1).name;
disp(['Now reading Scan ' name])
rat=str2double(name(4));
BrainSignals_Dead=struct2array(load([Directory Scan_Info(1).name],'rgcRes1'));
Transient=1;
BrainSignals_Dead=BrainSignals_Dead(X_Voxels(rat,:),Y_Voxels(rat,:),Transient:end);
BrainSignals_Dead=detrend(reshape(BrainSignals_Dead,[size(BrainSignals_Dead,1)*size(BrainSignals_Dead,2) size(BrainSignals_Dead,3)]));
BrainSignals_Dead=BrainSignals_Dead(Brain_Mask(:)>0,:);
BrainSignals_Dead=BrainSignals_Dead-mean(BrainSignals_Dead,2);
% Downsample every 5 time points
BrainSignals_Dead=BrainSignals_Dead(:,1:downsample:end);
for n=1:size(BrainSignals_Dead,1)
    BrainSignals_Dead(n,:)=bandpass(BrainSignals_Dead(n,:),[0.01 0.5],1/TR);
end
Boundary=round(1/0.05/TR);
BrainSignals_Dead=BrainSignals_Dead(:,Boundary:end-Boundary);

% Load signals in one representative scan and remove transient and mean
Scan_Info=dir([Directory '*_fMRI_' conditions{condition} '*.mat']);
name=Scan_Info(scan).name;
disp(['Now reading Scan ' name])
rat=str2double(name(4));
BrainSignals=struct2array(load([Directory Scan_Info(scan).name],'rgcRes1'));
BrainSignals=BrainSignals(X_Voxels(rat,:),Y_Voxels(rat,:),Transient:end);
BrainSignals=detrend(reshape(BrainSignals,[size(BrainSignals,1)*size(BrainSignals,2) size(BrainSignals,3)]));
BrainSignals=BrainSignals(Brain_Mask(:)>0,:);
BrainSignals=BrainSignals-mean(BrainSignals,2);

% Downsample every X time points
BrainSignals=BrainSignals(:,1:downsample:end);
for n=1:size(BrainSignals,1)
    BrainSignals(n,:)=bandpass(BrainSignals(n,:),[0.01 0.5],1/TR);
end
BrainSignals=BrainSignals(:,Boundary:end-Boundary);


ModeWaves=Vec*BrainSignals;
ModeWaves_Dead=Vec*BrainSignals_Dead;
tmax=size(BrainSignals,2)*TR;

%% Plot the wave patterns

% Load the mean covariance matrices at different frequency ranges
% and compute the strongest eigenvectors using eigs

figure
colormap(jet)
Brain_Mask([1:8 end-19:end],:)=[];
Brain_Mask(:,[1:9 end-9:end])=[];

size_tight=0.03;

% sort the voxels according to V1
[~, ind_vox]=sort(Vec(1,:),'descend');

subplot_tight(N_Modes+2,5,1,size_tight)
imagesc(CovMat(ind_vox,ind_vox),[-40 40])
axis equal
axis off


subplot_tight(N_Modes+2,7,3:6,size_tight)
imagesc(0:TR:tmax-TR,1:size(BrainSignals,1),BrainSignals(ind_vox,:),[-40 40])
xlim([0 tmax])

subplot_tight(N_Modes+2,7,7,size_tight)
if strcmp(chose_transform,'fast_fourier')
    Power = abs(fft(mean(BrainSignals)).^2);
    Power = Power(1:floor(size(Power,2)/2));
elseif strcmp(chose_transform,'p_welch')
    [Power, freqZ] = pwelch(mean(BrainSignals),[],[],[],1/TR);
    [Power_dead, ~] = pwelch(mean(BrainSignals_Dead),[],[],[],1/TR);
end
hold on
plot(freqZ,Power,'k')

plot(freqZ,Power_dead,'r')
xticks(0:0.1:0.5)
xlabel('Frequency (Hz)')
box off
set(gca,'Xgrid','on')
xlim([0 0.5])
legend({'<\Psi^S>','<\Psi^{PM}>'})

for Mode=1:N_Modes
    
    subplot_tight(N_Modes+2,7,(Mode+2)*7-6,size_tight)
    colormap(gca,jet)
    Mode_to_plot=zeros(size(Brain_Mask));
    Mode_to_plot(Brain_Mask)=Vec(Mode,:);
    imagesc(Mode_to_plot,'AlphaData',Brain_Mask,[-.1 .1]);
    axis image
    set(gca,'xtick',[])
    set(gca,'ytick',[])
    axis on
    
    subplot_tight(N_Modes+2,7,(Mode+2)*7-5,size_tight)
    colormap(gca,jet)
    imagesc(-Mode_to_plot,'AlphaData',Brain_Mask,[-.1 .1]);
    axis image
    set(gca,'xtick',[])
    set(gca,'ytick',[])
    axis on
    
    subplot_tight(N_Modes+2,7,(Mode+2)*7-(4:-1:1),size_tight)
    hold on
    plot(0:TR:tmax-TR,ModeWaves(Mode,:),'LineWidth',0.5,'Color','b');
    %plot(0:TR:tmax-TR,ModeWaves(Mode,:),'.b','MarkerSize',4);
    %plot(0:TR:tmax-TR,ModeWave_Dead,'LineWidth',1,'color','r');
    lim=4*std(ModeWaves(Mode,:));
    ylim([-lim lim])
    xlim([0 tmax])
    set(gca,'ytick',([-round(lim/100)*100 0 round(lim/100)*100]),'Xgrid','on')
    ylabel(['\tau^s_{' num2str(Mode) '}'],'Rotation',0);
    if Mode==N_Modes
        xlabel('Time (seconds)');
    else
        set(gca,'xticklabel',[])
    end
    box off
    set(gca,'Xgrid','on')
    %xlim([0 500])
    
    subplot_tight(N_Modes+2,7,(Mode+2)*7,size_tight)
    if strcmp(chose_transform,'fast_fourier')
        Power = abs(fft(ModeWaves(Mode,:)).^2);
        Power = Power(1:floor(size(Power,2)/2));
    elseif strcmp(chose_transform,'p_welch')
        [Power, freqZ] = pwelch(ModeWaves(Mode,:),[],[],[],1/TR);
        [Power_dead, ~] = pwelch(ModeWaves_Dead(Mode,:),[],[],[],1/TR);
    end
    plot(freqZ,Power,'b','LineWidth',1)
    hold on
    plot(freqZ,Power_dead,'r','LineWidth',1)
    xticks(0:0.1:.5)
    if Mode==N_Modes
        xlabel('Frequency (Hz)')
    else
        set(gca,'xticklabel',[])
    end
    box off
    set(gca,'Xgrid','on')
    xlim([0 .5])
    
end

clear BrainVox folder Scan_Info Val time_points X_Voxels Y_Voxels


%%


if play_video
    
    
    BrainSignals=BrainSignals(:,1:3000);
    ModeWave=ModeWaves_Simu(:,1:3000);
    lim=.2*std(ModeWave,[],2);
    
    
    if save_video
        videoModes = VideoWriter(save_video_name,'MPEG-4'); %create the video object
        videoModes.FrameRate = ceil(1/TR);
        videoModes.Quality = 50;
        open(videoModes); %open the file for writing
    end
    
    sub_indices=[5 13 14 15 22 23 24 31 32 33];
    
    
    
    
    figure('Color','w','Position',[125  232   1043  392])
    colormap(jet)
    
    Slice_to_plot=zeros(size(Brain_Mask));
    
    for t=1:2:3000
        
        subplot(1,3,1)
        
        Slice_to_plot(Brain_Mask)=BrainSignals(:,t);
        imagesc(Slice_to_plot,'AlphaData',Brain_Mask,[-50 50]);
        axis image
        axis equal
        axis off
        title({'Recorded','fMRI signals','','\Psi^S(t)','',['t = ' num2str(t*TR,'%3.2f') 's']},'Fontweight','normal','Fontsize',14)
        
        for n=1:N_Modes
            subplot(4,9,sub_indices(n))
            Slice_to_plot(Brain_Mask)=Vec(n,:)*ModeWaves(n,t);
            imagesc(Slice_to_plot,'AlphaData',Brain_Mask,[-lim(n) lim(n)]);
            title(['\psi_{' num2str(n) '}\tau^s_{' num2str(n) '}(t)'],'Fontweight','normal','Fontsize',14)
            axis image
            axis equal
            axis off
        end
        
        subplot(1,3,3)
        Slice_to_plot(Brain_Mask)=Vec'*ModeWave(:,t);
        imagesc(Slice_to_plot,'AlphaData',Brain_Mask,[-50 50]);
        axis image
        axis off
        title({'Reconstructed','signals','','\Psi^R(t)=\Sigma_{\alpha=1}^{10}\psi_\alpha\tau^s_\alpha(t)','',['t = ' num2str(t*TR,'%3.2f') 's']},'Fontweight','normal','Fontsize',14)
        
        pause(0.01)
        if save_video
            frame = getframe(gcf);
            writeVideo(videoModes,frame); %write the image to file
        end
    end
    if save_video
        close(videoModes); %close the file
    end
    % SAVE VIDEO
end
