# Supplementary material for: Intrinsic macroscale oscillatory modes driving long range functional connectivity in female rat brains detected by ultrafast fMRI
Source: Nat Commun. 2023 Feb 6;14:375. doi: 10.1038/s41467-023-36025-x (PMC9902553; doi:10.1038/s41467-023-36025-x)
Supplement: Supplementary file 9 — Source Code [file 41467_2023_36025_MOESM9_ESM.zip › SourceCode_ResonanceAnalysis/G_Plot_PC_Resonance.m]

function G_Plot_PC_Resonance
% Plot resonant properties and compute staistics

%%%%%
%
%  Code for Figure 5
%  Needs data saved with PC_Resonance.m
%
% Joana Cabral joanacabral@med.uminho.pt
% February 2022
%
%%%%%

load('PC_Resonance_Power','Vec','TR','Q_factor','Spectral_Power','Peak_Frequency')

% load([folder 'Frontal_Mask&VoxelsB'],'Brain_Mask')
% Vec=Vec';
% Vec(:,max(Vec)<abs(min(Vec)))=-Vec(:,max(Vec)<abs(min(Vec)));
% Vec=Vec';


figure
cmap=jet(12)./1.5;

subplot(2,1,1)
hold on
for u=1:12
plot(1:10,squeeze(Peak_Frequency(1,u,:)),'+','color',cmap(u,:))
plot(13:18,squeeze(Peak_Frequency(2,u,1:6)),'+','color',cmap(u,:))
plot(21,squeeze(Peak_Frequency(3,u,1)),'+','color',cmap(u,:))
end
errorbar(1:10,mean(squeeze(Peak_Frequency(1,:,:))),std(squeeze(Peak_Frequency(1,:,:)))./sqrt(sum(12)),'linestyle','none','color','black','linewidth',2,'capsize',12)
errorbar(13:18,mean(squeeze(Peak_Frequency(2,:,1:6))),std(squeeze(Peak_Frequency(2,:,1:6)))./sqrt(sum(12)),'linestyle','none','color','black','linewidth',2,'capsize',12)
errorbar(21,mean(squeeze(Peak_Frequency(3,:,1))),std(squeeze(Peak_Frequency(3,:,1)))./sqrt(sum(12)),'linestyle','none','color','black','linewidth',2,'capsize',12)
%plot(24,squeeze(Peak_Frequency(4,1:2,1)),'+k')
%errorbar(24,mean(squeeze(Peak_Frequency(4,1:2,1))),std(squeeze(Peak_Frequency(4,1:2,1)))./sqrt(sum(12)),'linestyle','none','color','black','linewidth',2,'capsize',12)
xlim([0 22])
ylabel('Peak Frequency [Hz]')
xlabel('Principal Components')
xticks([1:10 13:18 21])
xticklabels({'\psi_1','\psi_2','\psi_3','\psi_4','\psi_5','\psi_6','\psi_7','\psi_8','\psi_9','\psi_{10}','\psi_1','\psi_2','\psi_3','\psi_4','\psi_5','\psi_6','\psi_1'})
box off
set(gca,'Ygrid','on')

subplot(2,1,2)
hold on
for u=1:12
plot(1:10,squeeze(Q_factor(1,u,:)),'+','color',cmap(u,:))
plot(13:18,squeeze(Q_factor(2,u,1:6)),'+','color',cmap(u,:))
plot(21,squeeze(Q_factor(3,u,1)),'+','color',cmap(u,:))
end
errorbar(1:10,mean(squeeze(Q_factor(1,:,:))),std(squeeze(Q_factor(1,:,:)))./sqrt(sum(12)),'linestyle','none','color','black','linewidth',2,'capsize',12)
errorbar(13:18,mean(squeeze(Q_factor(2,:,1:6))),std(squeeze(Q_factor(2,:,1:6)))./sqrt(sum(12)),'linestyle','none','color','black','linewidth',2,'capsize',12)
errorbar(21,mean(squeeze(Q_factor(3,:,1))),std(squeeze(Q_factor(3,:,1)))./sqrt(sum(12)),'linestyle','none','color','black','linewidth',2,'capsize',12)
xlim([0 22])
ylabel('Resonance Q-factor')
xlabel('Principal Components')
xticks([1:10 13:18 21])
xticklabels({'\psi_1','\psi_2','\psi_3','\psi_4','\psi_5','\psi_6','\psi_7','\psi_8','\psi_9','\psi_{10}','\psi_1','\psi_2','\psi_3','\psi_4','\psi_5','\psi_6','\psi_1'})
box off
set(gca,'Ygrid','on')


%% Stats

% Calculate the mean and standard error of the mean 

Q_fact_mode=cat(1,squeeze(Q_factor(1,:,:))',squeeze(Q_factor(2,:,1:6))',squeeze(Q_factor(3,:,1)));
PeakF_mode=cat(1,squeeze(Peak_Frequency(1,:,:))',squeeze(Peak_Frequency(2,:,1:6))',squeeze(Peak_Frequency(3,:,1)));
N_modes=size(Q_fact_mode,1);
pval_Q = zeros(17);
pval_F = zeros(17);

for mode1=1:N_modes
    

    Q1=Q_fact_mode(mode1,:); % Vector containing Q fact for all 12 scans in mode 1
    F1=PeakF_mode(mode1,:); % Vector containing Q fact for all 12 scans in mode 1
    
    for mode2=mode1+1:N_modes
        
        disp(['Mode ' num2str(mode1) ' - Mode ' num2str(mode2)])
        
        Q2=Q_fact_mode(mode2,:); % Vector containing Power in Iso1
        F2=PeakF_mode(mode2,:); % Vector containing Q fact for all 12 scans in mode 1
        
        stats=permutation_htest2_np([Q1,Q2],[ones(1,numel(Q1)) 2*ones(1,numel(Q2))],1000,0.05,'ttest');
        pval_Q(mode1,mode2)=min(stats.pvals);
        
        stats=permutation_htest2_np([F1,F2],[ones(1,numel(F1)) 2*ones(1,numel(F2))],1000,0.05,'ttest');
        pval_F(mode1,mode2)=min(stats.pvals);       
    end
end


save PC_resonance_stats pval_Q pval_F


load breath_info.mat

brMed=breath_freq(ind_med);
brIs1=breath_freq(ind_is1);
brIs3=breath_freq(ind_is3);
Br=[brMed brIs1 brIs3];

Global_Power=squeeze(Q_factor(1:3,:,1));
[c p]=corrcoef(Br(:),Global_Power(:))
figure
plot(Br(:),Global_Power(:),'*')


figure
subplot(1,3,1)

plot(1,breath_freq(ind_med),'+')
hold on
for u=1:12
plot(1,brMed(u),'+','color',cmap(u,:))
plot(2,brIs1(u),'+','color',cmap(u,:))
plot(3,brIs3(u),'+','color',cmap(u,:))
end
errorbar(1,mean(breath_freq(ind_med)),std(breath_freq(ind_med))./sqrt(sum(12)),'linestyle','none','color','black','linewidth',2,'capsize',12)
errorbar(2,mean(breath_freq(ind_is1)),std(breath_freq(ind_is1))./sqrt(sum(12)),'linestyle','none','color','black','linewidth',2,'capsize',12)
errorbar(3,mean(breath_freq(ind_is3)),std(breath_freq(ind_is3))./sqrt(sum(12)),'linestyle','none','color','black','linewidth',2,'capsize',12)
ylabel('Breathing Frequency (Hz)')
xticks(1:3)
xticklabels({'Med','+Iso1','+Iso3'})
xlim([0 4])
ylim([0 2.2])
box off

subplot(1,3,2)
plot(1,temp(ind_med),'+')
hold on
errorbar(1,mean(temp(ind_med)),std(temp(ind_med))./sqrt(sum(12)),'linestyle','none','color','black','linewidth',2,'capsize',12)
plot(2,temp(ind_is1),'+')
errorbar(2,mean(temp(ind_is1)),std(temp(ind_is1))./sqrt(sum(12)),'linestyle','none','color','black','linewidth',2,'capsize',12)
plot(3,temp(ind_is3),'+')
errorbar(3,mean(temp(ind_is3)),std(temp(ind_is3))./sqrt(sum(12)),'linestyle','none','color','black','linewidth',2,'capsize',12)
ylabel('Temperature C')
xticks(1:3)
xticklabels({'Med','+Iso1','+Iso3'})
xlim([0 4])
box off

subplot(1,3,3)
plot(1,time_iso(ind_med),'+')
hold on
errorbar(1,mean(time_iso(ind_med)),std(time_iso(ind_med))./sqrt(sum(12)),'linestyle','none','color','black','linewidth',2,'capsize',12)
plot(2,time_iso(ind_is1),'+')
errorbar(2,mean(time_iso(ind_is1)),std(time_iso(ind_is1))./sqrt(sum(12)),'linestyle','none','color','black','linewidth',2,'capsize',12)
plot(3,time_iso(ind_is3),'+')
errorbar(3,mean(time_iso(ind_is3)),std(time_iso(ind_is3))./sqrt(sum(12)),'linestyle','none','color','black','linewidth',2,'capsize',12)
ylabel('Time after induction (min)')
xticks(1:3)
xticklabels({'Med','+Iso1','+Iso3'})
xlim([0 4])
box off
% 
% hold on
% for u=1:12
% plot(1:10,squeeze(Spectral_Power(1,u,1:10)),'+','color',cmap(u,:))
% plot(13:18,squeeze(Spectral_Power(2,u,1:6)),'+','color',cmap(u,:))
% plot(21,squeeze(Spectral_Power(3,u,1)),'+','color',cmap(u,:))
% end
% %plot(24,squeeze(Spectral_Power(4,1:2,1)),'+k') % dead
% 
% errorbar(1:10,mean(squeeze(Spectral_Power(1,:,:))),std(squeeze(Spectral_Power(1,:,:)))./sqrt(sum(12)),'linestyle','none','color','black','linewidth',2,'capsize',12)
% errorbar(13:18,mean(squeeze(Spectral_Power(2,:,1:7))),std(squeeze(Spectral_Power(2,:,1:7)))./sqrt(sum(12)),'linestyle','none','color','black','linewidth',2,'capsize',12)
% errorbar(21,mean(squeeze(Spectral_Power(3,:,1:2))),std(squeeze(Spectral_Power(3,:,1:2)))./sqrt(sum(12)),'linestyle','none','color','black','linewidth',2,'capsize',12)
% 
% %errorbar(24,mean(squeeze(Spectral_Power(4,1:2,1))),std(squeeze(Spectral_Power(4,1:2,1)))./sqrt(sum(12)),'linestyle','none','color','black','linewidth',2,'capsize',12)
% xlim([0 22])
% ylabel({'Total Power','relative to postmortem'})
% xlabel('Principal Components')
% xticks([1:11 13:19 21:22 24])
% xticklabels({'\psi_1','\psi_2','\psi_3','\psi_4','\psi_5','\psi_6','\psi_7','\psi_8','\psi_9','\psi_{10}','\psi_1','\psi_2','\psi_3','\psi_4','\psi_5','\psi_6','\psi_1'})
% set(gca, 'YScale', 'log')
% ylim([0.4 45])
% box off
% 
