# Supplementary material for: Intrinsic macroscale oscillatory modes driving long range functional connectivity in female rat brains detected by ultrafast fMRI
Source: Nat Commun. 2023 Feb 6;14:375. doi: 10.1038/s41467-023-36025-x (PMC9902553; doi:10.1038/s41467-023-36025-x)
Supplement: Supplementary file 9 — Source Code [file 41467_2023_36025_MOESM9_ESM.zip › SourceCode_ResonanceAnalysis/A_Fig1_typical_rsFC.m]

function A_Fig1_typical_rsFC
% Perform FC matrix and seed-to-seed sliding-window correlation 
%%%%%
%
%  FIGURE 1
%  Choose the scan, the condition and the frequency band
%  Get the Correlation matrix
%  Get the seed with most FC variability
%  Plot the seed correlation map 
%  Plot the signal in the seed and in the areas 
%  Plot the sliding window correlation
%
%%%%%%%%%%%

% Select the file that will be read with fMRI data
folder='/Users/joana/Documents/Work/CC_Unknown/UF_fMRI/Scripts R2 NatComms/examplefMRIdata/';
Scan_Info=dir([folder '*_fMRI_*.mat']);
scan=13; % Med 14 , Iso1 10, Iso3 12

high_pass=0.01;
low_pass=0.1;

% Load the fMRI signal
disp(['Now reading Scan ' Scan_Info(scan).name])
load([folder Scan_Info(scan).name],'rgcRes1','method_params');
TR=method_params.PVM_RepetitionTime*1e-3;
clear method_params

% Realign rat brain to mask (the masks need to be defined previously)
folder='/Users/joana/Documents/Work/CC_Unknown/UF_fMRI/Scripts R2 NatComms/utilities/';
load([folder 'Frontal_Mask&VoxelsB'],'Brain_Mask','X_Voxels','Y_Voxels')
name=Scan_Info(scan).name;
rat=str2double(name(4));
rgcRes1=rgcRes1(X_Voxels(rat,:),Y_Voxels(rat,:),:);
[BrainVox(:,1),BrainVox(:,2)]=ind2sub(size(Brain_Mask),find(Brain_Mask));

% Get fMRI signal only in the Brain voxels and remove transient
Transient=500;
BrainSignals=zeros(size(BrainVox,1),size(rgcRes1,3)-Transient+1);
for n=1:size(BrainVox,1)
    BrainSignals(n,:)=detrend(squeeze(rgcRes1(BrainVox(n,1),BrainVox(n,2),Transient:end)));
end
clear rgcRes1

BrainSignals=BrainSignals-mean(BrainSignals,2); % Remove the mean for filter
disp(['Now bandpass ' num2str(high_pass) '-' num2str(low_pass) ' Hz'])
for n=1:size(BrainVox,1)
    BrainSignals(n,:)=bandpass(BrainSignals(n,:),[high_pass low_pass],1/TR);
end
Boundary=200;
BrainSignals=BrainSignals(:,Boundary:end-Boundary);

FC=corrcoef(BrainSignals');


%lim=max(FC_thres_max);
lim=0.8;

Brain_Mask([1:8 end-19:end],:)=[];
Brain_Mask(:,[1:9 end-7:end])=[];

%% Plot the seed correlation maps

%Define seeds
n1=46;
n2=526;
n3=950;

s_tight=0.03;

figure('Color','w')
colormap(jet)

subplot_tight(4,4,1,s_tight)
imagesc(FC,[-1 1])
axis square
colorbar
set(gca,'ytick',[n1 n2 n3])
set(gca,'yticklabels',{'seed 1 =>','seed 2 =>','seed 3 =>'})
set(gca,'xtick',[])
xlabel('N=1463 brain voxels')
title({['fMRI signals [' num2str(high_pass) '-' num2str(low_pass) 'Hz]'],'Correlation matrix'})

subplot_tight(4,4,2,s_tight)
Map_to_plot=zeros(size(Brain_Mask));
seed_star=FC(n1,:)==1;
Map_to_plot(Brain_Mask)=seed_star;
[x, y]=ind2sub(size(Brain_Mask),find(Map_to_plot));
Map_to_plot(Brain_Mask)=FC(n1,:);
imagesc(Map_to_plot,'AlphaData',Brain_Mask,[-lim lim]);
hold on
plot(y,x,'*w','Markersize',6)
y2=y-2*(y-size(Brain_Mask,2)/2);
Map_star2=zeros(size(Brain_Mask));
Map_star2(x,y2)=1;
n1_b=find(Map_star2(Brain_Mask==1));
plot(y2,x,'ok','Markersize',6)
axis image
set(gca,'xtick',[])
set(gca,'ytick',[])
title('Seed 1 correlation')
colorbar('Location','southoutside')
axis off

subplot_tight(4,4,3,s_tight)
Map_to_plot=zeros(size(Brain_Mask));
seed_star=FC(n2,:)==1;
Map_to_plot(Brain_Mask)=seed_star;
[x, y]=ind2sub(size(Brain_Mask),find(Map_to_plot));
Map_to_plot(Brain_Mask)=FC(n2,:);
imagesc(Map_to_plot,'AlphaData',Brain_Mask,[-lim lim]);
hold on
plot(y,x,'*w','Markersize',6)
y2=y-2*(y-size(Brain_Mask,2)/2);
Map_star2=zeros(size(Brain_Mask));
Map_star2(x,y2)=1;
n2_b=find(Map_star2(Brain_Mask==1));
plot(y2,x,'ok','Markersize',6)
axis image
set(gca,'xtick',[])
set(gca,'ytick',[])
title('Seed 2 correlation')
colorbar('Location','southoutside')
axis off
    
subplot_tight(4,4,4,s_tight)
Map_to_plot=zeros(size(Brain_Mask));
seed_star=FC(n3,:)==1;
Map_to_plot(Brain_Mask)=seed_star;
[x, y]=ind2sub(size(Brain_Mask),find(Map_to_plot));
Map_to_plot(Brain_Mask)=FC(n3,:);
imagesc(Map_to_plot,'AlphaData',Brain_Mask,[-lim lim]);
hold on
plot(y,x,'*w','Markersize',6)
y2=y-2*(y-size(Brain_Mask,2)/2);
Map_star2=zeros(size(Brain_Mask));
Map_star2(x,y2)=1;
n3_b=find(Map_star2(Brain_Mask==1));
plot(y2,x,'ok','Markersize',6)
axis image
set(gca,'xtick',[])
set(gca,'ytick',[])
title('Seed 3 correlation')
colorbar('Location','southoutside')
axis off

% Dynamic FC
window=30;
window_TR=round(window/TR);
dFC=zeros(3,size(BrainSignals,2)-window_TR);
for t=1:size(BrainSignals,2)-window_TR
    cc=corrcoef(BrainSignals(n1,t:t+window_TR),BrainSignals(n1_b,t:t+window_TR));
    dFC(1,t)=cc(2);
        cc=corrcoef(BrainSignals(n2,t:t+window_TR),BrainSignals(n2_b,t:t+window_TR));
    dFC(2,t)=cc(2);
        cc=corrcoef(BrainSignals(n3,t:t+window_TR),BrainSignals(n3_b,t:t+window_TR));
    dFC(3,t)=cc(2);
end

subplot(4,4,5:8)
imagesc(round(window/2):TR:TR*(size(dFC,2))+round(window/2),[-50 50],[dFC(1,:); dFC(1,:)],'AlphaData',0.3,[-1 1])
colorbar
hold on
plot(0:TR:TR*(size(BrainSignals,2)-1),BrainSignals(n1,:),'LineWidth',1,'Color','k');
plot(0:TR:TR*(size(BrainSignals,2)-1),BrainSignals(n1_b,:),'LineWidth',1,'color','r');
xlim([0 TR*(size(BrainSignals,2))])
ylabel('fMRI signal');
ylim([-50 50])
box off
legend({'Seed 1','Contralateral voxel'},'Orientation','Horizontal')

subplot(4,4,9:12)
imagesc(round(window/2):TR:TR*(size(dFC,2))+round(window/2),[-50 50],[dFC(2,:); dFC(2,:)],'AlphaData',0.3,[-1 1])
hold on
plot(0:TR:TR*(size(BrainSignals,2)-1),BrainSignals(n2,:),'LineWidth',1,'Color','k');
plot(0:TR:TR*(size(BrainSignals,2)-1),BrainSignals(n2_b,:),'LineWidth',1,'color','r');
xlim([0 TR*(size(BrainSignals,2))])
ylabel('fMRI signal');
ylim([-50 50])
box off
legend({'Seed 2','Contralateral voxel'},'Orientation','Horizontal')


subplot(4,4,13:16)
imagesc(round(window/2):TR:TR*(size(dFC,2))+round(window/2),[-50 50],[dFC(3,:); dFC(3,:)],'AlphaData',0.3,[-1 1])
hold on
plot(0:TR:TR*(size(BrainSignals,2)-1),BrainSignals(n3,:),'LineWidth',1,'Color','k');
plot(0:TR:TR*(size(BrainSignals,2)-1),BrainSignals(n3_b,:),'LineWidth',1,'color','r');
xlim([0 TR*(size(BrainSignals,2))])
ylabel('fMRI signal');
xlabel('Time (seconds)');
box off
ylim([-50 50])
legend({'Seed 3','Contralateral voxel'},'Orientation','Horizontal')
