# Supplementary material for: Intrinsic macroscale oscillatory modes driving long range functional connectivity in female rat brains detected by ultrafast fMRI
Source: Nat Commun. 2023 Feb 6;14:375. doi: 10.1038/s41467-023-36025-x (PMC9902553; doi:10.1038/s41467-023-36025-x)
Supplement: Supplementary file 9 — Source Code [file 41467_2023_36025_MOESM9_ESM.zip › SourceCode_ResonanceAnalysis/F_PC_Resonance.m]

function F_PC_Resonance
%  Evaluate the Resonance of all Principal Components in each scan

%%%%%%%%%%%%
%
%  FIGURE 7
%  Evaluate the Resonance of Principal Components across rats
%
%  For each scan:
%  - filter signal between 0.01 and 0.3Hz
%  - compute the covariance matrix and get PCs above baseline
%  - Calculate the Q-factor for the time series associated to each PC
%
%  Written by
%  Joana Cabral
%  joanacabral@med.uminho.pt
%  November 2021
%
%%%%%%%%%%%

%%%% Define a basis of spatial modes

%  For example, take all the modes (eigenvectors) detected above postmortem
%  threshold from the mean covariance matrices in each condition

%downsample=15;
TR=0.038;
%TR=TR*downsample;

load('CovMat_1bands','Bands','Mean_BP_Cov_Matrices')
conditions={'Medeto','iso1','Iso3','Dead'};
Mean_BP_Cov_Matrices=squeeze(Mean_BP_Cov_Matrices);

% define threshold
MaxValDead=eigs(squeeze(Mean_BP_Cov_Matrices(4,:,:)),1);
%global_vector=ones(1,size(Mean_BP_Cov_Matrices,3));
%global_vector=global_vector/norm(global_vector);

for condition=1:3
    % Compute only the top 20 eigenvalues
    Val50=eigs(squeeze(Mean_BP_Cov_Matrices(condition,:,:)),50);
    % Compare with largest magnitude eigenvalues in postmortem scans
    N_Modes=find(Val50<MaxValDead,1)-1;
    Val=Val50(1:N_Modes);
    [Vec{condition},~]=eigs(squeeze(Mean_BP_Cov_Matrices(condition,:,:)),N_Modes);
    %Vec{condition}=[global_vector' Vec{condition}];
end
%Vec{4}=[global_vector'];
clear Mean_BP_Cov_Matrices

folder='/Users/joana/Documents/Work/CC_Unknown/UF_fMRI/GhostCorrected/Frontal/';
load([folder 'Frontal_Mask&VoxelsB'],'Brain_Mask','X_Voxels','Y_Voxels')

clear Val50 N_Modes MaxValDead

%%%%

%% Now for each scan get the Power Spectrum and Q-factor of each Principal Component
high_pass=0.01;
low_pass=0.50;
Boundary=200; %
Transient=500;

%% load the fMRI signal of interest
% Scan_Info=dir([folder '*_fMRI_*.mat']);
%Power_Wave=zeros(length(conditions),12,size(Vec{1},2),Ind_maxMode);
Q_factor=zeros(length(conditions),12,size(Vec{1},2));
Spectral_Power=zeros(length(conditions),12,size(Vec{1},2));
Peak_Frequency=zeros(length(conditions),12,size(Vec{1},2));

for cond=1:length(conditions)-1
    Scan_Info=dir([folder '*_fMRI_' conditions{cond} '*.mat']);
    Vecs=Vec{cond}';
    disp(['Condition ' conditions{cond}])
    
    for scan=1:length(Scan_Info)
        
        name=Scan_Info(scan).name;
        disp(['Now reading Scan ' name])
        rat=str2double(name(4));
        
        load([folder name],'rgcRes1');
        
        % Realign rat brain to individual mask
        rgcRes1=rgcRes1(X_Voxels(rat,:),Y_Voxels(rat,:),:);
        [BrainVox(:,1),BrainVox(:,2)]=ind2sub(size(Brain_Mask),find(Brain_Mask));
        
        % Get fMRI signal only in the Brain voxels and remove transient
        BrainSignals=zeros(size(BrainVox,1),size(rgcRes1,3)-Transient+1);
        for n=1:size(BrainVox,1)
            BrainSignals(n,:)=detrend(squeeze(rgcRes1(BrainVox(n,1),BrainVox(n,2),Transient:end)));
        end
        clear rgcRes1
        % Remove the mean for filter
        BrainSignals=BrainSignals-mean(BrainSignals,2);
        %BrainSignals=BrainSignals(:,1:downsample:end);
        % Filter high and very low frequency noise [0.01Hz 0.40Hz]
        disp(['Now bandpass ' num2str(high_pass) '-' num2str(low_pass) ' Hz'])
        for n=1:size(BrainVox,1)
            BrainSignals(n,:)=bandpass(BrainSignals(n,:),[high_pass low_pass],1/TR);
        end
        BrainSignals=BrainSignals(:,Boundary:end-Boundary);
        
        % Get the power spectrum and Q-factor of each PC
        for  Mode=1:size(Vecs,1)
            ModeWave=Vecs(Mode,:)*BrainSignals;
            
%             Power = abs(fft(ModeWave,fbins)).^2;
%             Power = Power(1:floor(end/2));
            [Power, freqZ] = pwelch(ModeWave,[],[],[],1/TR);
            [~,peak_f]=max(Power);
            
            Q_factor(cond,scan,Mode)=freqZ(peak_f)/fwhm(Power,freqZ);
            Spectral_Power(cond,scan,Mode)=sum(Power);
            Peak_Frequency(cond,scan,Mode)=freqZ(peak_f);
            %Ind_maxMode=find(freqZ>=low_pass,1);
            %Q_factor(scan,Mode)=freqZ(peak_f)/powerbw(ModeWave,1/TR);
            %Q_factor(scan,mode)=freqZ(peak_f)/powerbw(Power,freqZ);
            
            %Power_Wave(cond,scan,Mode,:)=Power(1:Ind_maxMode);
            
            disp(['Mode ' num2str(Mode) ' freq ' num2str(freqZ(peak_f),3) 'Hz'])
            disp(['  Q factor = ' num2str(Q_factor(cond,scan,Mode))])
            disp(['  Total Power = ' num2str(Spectral_Power(cond,scan,Mode))])
        end
    end
end

save('PC_Resonance_Power','Vec','TR','Q_factor','Spectral_Power','Peak_Frequency','conditions')
