# Supplementary material for: Intrinsic macroscale oscillatory modes driving long range functional connectivity in female rat brains detected by ultrafast fMRI
Source: Nat Commun. 2023 Feb 6;14:375. doi: 10.1038/s41467-023-36025-x (PMC9902553; doi:10.1038/s41467-023-36025-x)
Supplement: Supplementary file 9 — Source Code [file 41467_2023_36025_MOESM9_ESM.zip › SourceCode_ResonanceAnalysis/C_CovMat_in_bands.m]

function C_CovMat_in_bands
%  Compute the Covariance Matrices in each frequency band and each condition 
%%%%
% 
%
%  1. Load signal under each condition (12 scans each)
%  2. Filter signal in brain voxels in each frequency band
%  3. Compute and save the covariance matrices
%  4. Average across scans in same condition/band
%
%  Joana Cabral
%  joanacabral@med.uminho.pt
%  March 2021 
%
%%%%%

FC='covariance'; %'correlation'; 
downsample=1; % to test effect of TR

% % Selected 8 BANDS for Figure 2 in the paper
%Bands=[0.01 0.05:0.05:0.4]; % In Hz

% Selected 1 BAND for Figures 3 to 9 in the paper
Bands=[0.01 0.3]; % In Hz

conditions={'Medeto','iso1','Iso3','Dead'};

% Select the files that will be read
load('Frontal_Mask&VoxelsB','Brain_Mask','X_Voxels','Y_Voxels') %,'CenterMask')
n_Voxels=sum(Brain_Mask(:));
Directory='/Users/joana/Documents/Work/CC_Unknown/UF_fMRI/Scripts R2 NatComms/examplefMRIdata/';
Scan_Info=dir([Directory '*_fMRI_' conditions{1} '*.mat']);
load([Directory Scan_Info(1).name],'method_params');
TR=method_params.PVM_RepetitionTime*1e-3;
clear method_params

% Experiment with downsampling
TR=TR*downsample;


% Filter fMRI signals in bands of interest and compute covariance matrices

Mean_BP_Cov_Matrices=zeros(length(conditions),length(Bands)-1,n_Voxels,n_Voxels);

for cond=1:length(conditions)
    
    Scan_Info=dir([Directory '*_fMRI_' conditions{cond} '*.mat']);
    
    BP_Cov_Matrix=zeros(length(Scan_Info),length(Bands)-1,n_Voxels,n_Voxels);
    
    for scan=1:length(Scan_Info)
        
        name=Scan_Info(scan).name;
        disp(['Now reading Scan ' name])
        rat=str2double(name(4));
        
        BrainSignals=struct2array(load([Directory Scan_Info(scan).name],'rgcRes1'));
        
        % Consider the voxels for aligned 65x75 slices
        % remove first time points and Detrend Resting state signal
        Transient=1000;
        BrainSignals=BrainSignals(X_Voxels(rat,:),Y_Voxels(rat,:),Transient:end);
        BrainSignals=detrend(reshape(BrainSignals,[size(BrainSignals,1)*size(BrainSignals,2) size(BrainSignals,3)]));
        BrainSignals=BrainSignals(Brain_Mask(:)>0,:);
        BrainSignals=BrainSignals-mean(BrainSignals,2);
        % Downsample every 5 time points
        BrainSignals=BrainSignals(:,1:downsample:end);

        
        % Now for each frequency band compute covariance matrix  
        for bp=1:length(Bands)-1
            
            disp(['Now filtering around ' num2str(Bands(bp)) '-' num2str(Bands(bp+1))  ' Hz'])            
            BP_signal=zeros(size(BrainSignals));
            for n=1:n_Voxels
                BP_signal(n,:)=bandpass(BrainSignals(n,:),[Bands(bp) Bands(bp+1)],1/TR);
            end            
            % Remove boundaries after bandpass
            Boundary=round(1/Bands(bp)/TR); % Equivalent to 1 period
            BP_signal=BP_signal(:,Boundary:end-Boundary);
            
            % Compute covariance matrix across different time intervals and
            % average
            %cov_mat=cov(BP_signal');
            
            n_intervals=2;
            interval_duration=floor(size(BP_signal,2)/n_intervals);
            
            % Compute covariance matrix across 2 time intervals and average
            cov_mat=zeros(n_Voxels);
            for time_int=1:n_intervals     
                if strcmp(FC,'covariance')
                    cov_mat=cov_mat+(1/n_intervals)*cov(BP_signal(:,(time_int-1)*interval_duration+1:time_int*interval_duration)');
                elseif strcmp(FC,'correlation')
                    cov_mat=cov_mat+(1/n_intervals)*corrcoef(BP_signal(:,(time_int-1)*interval_duration+1:time_int*interval_duration)');
                end
            end 
            BP_Cov_Matrix(scan,bp,:,:)=cov_mat;
        end   
    end
    
    if length(Bands)-1>1
        Mean_BP_Cov_Matrices(cond,:,:,:)=squeeze(mean(BP_Cov_Matrix));
    else
        Mean_BP_Cov_Matrices(cond,1,:,:)=squeeze(mean(BP_Cov_Matrix));
    end
end

if strcmp(FC,'covariance')
    save(['CovMat_' num2str(length(Bands)-1) 'bands_25TR'],'Bands','conditions','Mean_BP_Cov_Matrices')
else
     save(['CorrMat_' num2str(length(Bands)-1) 'bands_10TR'],'Bands','conditions','Mean_BP_Cov_Matrices')
end
