# Supplementary material for: Intrinsic macroscale oscillatory modes driving long range functional connectivity in female rat brains detected by ultrafast fMRI
Source: Nat Commun. 2023 Feb 6;14:375. doi: 10.1038/s41467-023-36025-x (PMC9902553; doi:10.1038/s41467-023-36025-x)
Supplement: Supplementary file 9 — Source Code [file 41467_2023_36025_MOESM9_ESM.zip › SourceCode_ResonanceAnalysis/B_fMRI_SpectralMaps.m]

function B_fMRI_SpectralMaps
% Script to compute Spectral Maps of fMRI scans in each band and in each condition

%%%%%
% 
% Compute statistics comparing mean power in different bands across conditions
% Plot the error bars of Power across conditions
% Plots the p-values from permutation test
% 
% Used in:
% Resonant Waves govern Brain Network Dynamics
% Cabral, Fernandes and Shemesh, 2022
% 
% Joana Cabral
% joanacabral@med.uminho.pt
% 04/2021
%
%%%%%

%Define here where your data is
folder='/Users/joana/Documents/Work/CC_Unknown/UF_fMRI/Scripts R2 NatComms/examplefMRIdata/';
addpath(genpath(folder))

Scan_Info=dir([folder '*_fMRI_*.mat']);
load([folder Scan_Info(1).name],'method_params')
TR=method_params.PVM_RepetitionTime*1e-3; 

% Select individual Masks defined with DefineMasks.m in utilities
load('Frontal_Mask&VoxelsB','Brain_Mask','X_Voxels','Y_Voxels')
X_size=size(X_Voxels,2);
Y_size=size(Y_Voxels,2);

% Define the bands of interest
% 8 bands used in Figure 1
Bands=[0.01 0.05:0.05:0.4]; % In Hz

% 21 bands used in Supplementary Figure
%Bands=0:0.02:0.4; % In Hz

% Details for band-pass filter 
%(needs functions bandpass.m and convert_back_to_time.m)
% Set the desired width of the frequency bin (within possible range)
freq_bin_width= 0.005; % Hz Set here how large the frequency bins are
fbins= floor(1/(freq_bin_width*TR)); % number of frequency bins we need for the fft % 
freqZ = (0:(fbins-1))/(TR*fbins);
freqZ = freqZ(1:floor(end/2)); % Real signal, so Power Spectrum is mirrored (only half spectrum)
band_ind=zeros(1,length(Bands));
for bp=1:length(Bands)
    band_ind(bp)= find(freqZ>=Bands(bp),1);
end

% Define variable to save spectral maps from each scan in each band
Spectral_Maps=zeros(length(Scan_Info),length(Bands)-1,X_size,Y_size);

% Load each scan, bandpass, compute fft and save mean power in each voxel
% in each band.
for scan=1:length(Scan_Info)
    
    name=Scan_Info(scan).name;
    
    rat=str2double(name(4));    
    disp(['Now reading Scan ' name])
    load([folder name],'rgcRes1','method_params');

    % remove first time points and Detrend Resting state signal
    Transient=1000;            
    rgcRes1=rgcRes1(X_Voxels(rat,:),Y_Voxels(rat,:),Transient:end);
    Signal=detrend(reshape(rgcRes1,[X_size*Y_size size(rgcRes1,3)]));
    clear rgcRes1
    Fourier_Power = abs(fft(Signal-mean(Signal,2),fbins,2)); %% (real)
    
    %   Spectral Power Maps    
    for bp=1:length(Bands)-1        
        Fourier_peak = mean(Fourier_Power(:,band_ind(bp):band_ind(bp+1)),2);
        Spectral_Maps(scan,bp,:,:)=reshape(Fourier_peak,[X_size Y_size]);        
    end
end

clear Signal rgcRes1 Fourier_peak Fourier_Power
save(['fMRI_SpectralMaps_' num2str(length(Bands)-1) 'Bands'],'Spectral_Maps','Scan_Info','folder','Bands','band_ind');

    
%% Satistics
disp('Now computing statistics')
    
% to run this section independently uncomment this part
% n_Bands=8;
% load(['fMRI_SpectralMaps_' num2str(n_Bands) 'Bands'],'Spectral_Maps','Scan_Info','folder','Bands','band_ind');
% load('Frontal_Mask&VoxelsB','Brain_Mask')

% Define scores to compare:
%
% Condtions:
SCORE1   = {'Medet','Iso1','Iso3','Dead'};
N_SCORE1 = size(SCORE1,2);

% Rat number
SCORE2   = {'Rat1','Rat2','Rat3','Rat4','Rat5','Rat6','Rat7'};
N_SCORE2 = size(SCORE2,2);

Power_bin=zeros(N_SCORE1,N_SCORE2,2,length(Bands)-1);

for scan=1:length(Scan_Info)    
    for s1=1:N_SCORE1
        for s2=1:N_SCORE2
            if strfind(Scan_Info(scan).name,SCORE1{s1})
                if strfind(Scan_Info(scan).name,SCORE2{s2})
                    for bp=1:length(Bands)-1
                        
                        Slice=squeeze(Spectral_Maps(scan,bp,:,:));
                        
                        % Because there are 2 scans per Rat
                        if Power_bin(s1,s2,1,bp)==0
                        % For each scan save the mean Power in each band
                            % BRAIN ONLY
                            Power_bin(s1,s2,1,bp)=mean(Slice(Brain_Mask));
                            % WHOLDE SLICE
                            %Power_bin(s1,s2,1,bp)=mean(Slice(:));
                        else
                            % BRAIN ONLY
                            Power_bin(s1,s2,2,bp)=mean(Slice(Brain_Mask));
                            % WHOLE SLICE
                            %Power_bin(s1,s2,2,bp)=mean(Slice(:));
                        end
                    end
                end
            end
        end
    end
end

% Take the mean voxel Power in each band and compare across conditions

% Calculate the mean and standard error of the mean 
Mean_Power    = zeros(length(Bands),N_SCORE1);
SEM_power     = zeros(length(Bands),N_SCORE1);
pval_Pow_Cond = zeros(length(Bands)-1,N_SCORE1*(N_SCORE1-1)/2);

for bp=1:length(Bands)-1
    
    disp(num2str(Bands(bp)))
    
    a=[squeeze(nonzeros(Power_bin(1,:,1,bp)))' squeeze(nonzeros(Power_bin(1,:,2,bp)))'];  % Vector containing Power in Medeto
    b=[squeeze(nonzeros(Power_bin(2,:,1,bp)))' squeeze(nonzeros(Power_bin(2,:,2,bp)))'];  % Vector containing Power in Iso1
    c=[squeeze(nonzeros(Power_bin(3,:,1,bp)))' squeeze(nonzeros(Power_bin(3,:,2,bp)))'];  % Vector containing Power in Iso3
    d=[squeeze(nonzeros(Power_bin(4,:,1,bp)))' squeeze(nonzeros(Power_bin(4,:,2,bp)))'];  % Vector containing Power in PostMortem
   
    % To normalize by dead power (does not affect the statistics)
    a=a/mean(d);
    b=b/mean(d);
    c=c/mean(d);
    d=d/mean(d);
    
    % Mean Power 
    Mean_Power(bp,:)=[mean(a) mean(b) mean(c) mean(d)];
    SEM_power(bp,:)=[std(a)/sqrt(numel(a)) std(b)/sqrt(numel(b)) std(c)/sqrt(numel(c)) std(d)/sqrt(numel(d))];
    
    stats=permutation_htest2_np([a,b],[ones(1,numel(a)) 2*ones(1,numel(b))],10000,0.05,'ttest');
    pval_Pow_Cond(bp,1)=min(stats.pvals);
    stats=permutation_htest2_np([a,c],[ones(1,numel(a)) 2*ones(1,numel(c))],10000,0.05,'ttest');
    pval_Pow_Cond(bp,2)=min(stats.pvals); 
    stats=permutation_htest2_np([b,c],[ones(1,numel(b)) 2*ones(1,numel(c))],10000,0.05,'ttest');
    pval_Pow_Cond(bp,3)=min(stats.pvals);
    stats=permutation_htest2_np([a,d],[ones(1,numel(a)) 2*ones(1,numel(d))],10000,0.05,'ttest');
    pval_Pow_Cond(bp,4)=min(stats.pvals);    
    
end

% Remove PostMortem
% Mean_Power(:,4)=[];
% SEM_power(:,4)=[];

Power_bin_dead=[squeeze(Power_bin(4,1,1,:)) squeeze(Power_bin(4,1,2,:))];
Power_bin_live=cat(2,squeeze(Power_bin(:,2:7,1,:)),squeeze(Power_bin(:,2:7,2,:)));

for cond=1:3
    Power_bin_live(cond,:,:)=(squeeze(Power_bin_live(cond,:,:))'./mean(Power_bin_dead,2))';
end
Power_bin_dead=Power_bin_dead./mean(Power_bin_dead,2);

Mean_Power=Mean_Power(1:length(Bands)-1,:);
SEM_power=SEM_power(1:length(Bands)-1,:);

figure
subplot(2,1,1)
hBar = bar(Mean_Power, 'grouped','Edgecolor','w');
%%For MATLAB R2019a or earlier releases
hold on
% Find the number of groups and the number of bars in each group
ngroups = size(Mean_Power, 1);
nbars = size(Mean_Power, 2);
% Calculate the width for each bar group
groupwidth = min(0.8, nbars/(nbars + 1.5));
% Set the position of each error bar in the centre of the main bar
for i = 1:nbars
    % Calculate center of each bar
    x = (1:ngroups) - groupwidth/2 + (2*i-1) * groupwidth / (2*nbars);
    if i<4
        errorbar(x, Mean_Power(:,i), SEM_power(:,i), 'k', 'linestyle', 'none');
        plot(x,squeeze(Power_bin_live(i,:,:))','.','color',[0.5 .5 .5],'MarkerSize',4)     
    elseif i==4
        plot(x,squeeze(Power_bin_dead(:,:)),'.k','MarkerSize',4)
    end
            
end

legend({'SEDATION (Medetomidine)','LIGHT ANAESTHESIA (Isoflurane 1%)','DEEP ANAESTHESIA (Isoflurane 3%)','POSTMORTEM'})
ylabel({['Power (mean ' char(177) 'Standard Error)'],'relative to postmortem'})
xlabel(['Frequency bin (' char(177) num2str((Bands(2)-Bands(1))/2) ' Hz)'])
set(gca,'XTick',1:length(Bands)-1)
set(gca,'XTicklabel',num2str((Bands+(Bands(2)-Bands(1))/2)'))
box off


medet = bsxfun(@plus, hBar(1).XData, [hBar(1).XOffset]');
iso1 = bsxfun(@plus, hBar(2).XData, [hBar(2).XOffset]');
iso3 = bsxfun(@plus, hBar(3).XData, [hBar(3).XOffset]');
%dead =  bsxfun(@plus, hBar(4).XData, [hBar(4).XOffset]');

n_conditions=3; % Number of conditiona compared
thresh=0.05/((n_conditions*(n_conditions-1))/2)/(length(Bands)-1);

[band,pair]=ind2sub([length(Bands)-1,(N_SCORE1*(N_SCORE1-1))/2],find(pval_Pow_Cond<thresh & pval_Pow_Cond>0));
 
for p=1:length(band)
   
    if pair(p)==1
        plot(mean([medet(band(p)) iso1(band(p))]), max(Mean_Power(band(p),:))*1.04, 'ok','handlevisibility','off')
    elseif pair(p)==2
        plot(mean([medet(band(p)) iso3(band(p))]), max(Mean_Power(band(p),:))*1.09, '+k','handlevisibility','off')
    elseif pair(p)==3
        plot(mean([iso1(band(p)) iso3(band(p))]), max(Mean_Power(band(p),:))*1.14, 'xk','handlevisibility','off')
    end
end

xlim([0.5 length(Bands-1)-.5])

subplot(2,1,2)

semilogy(Bands(1:end-1)+(Bands(2)-Bands(1))/2,nonzeros(pval_Pow_Cond(1:length(Bands)-1,1)),'ok')
    hold on
semilogy(Bands(1:end-1)+(Bands(2)-Bands(1))/2,nonzeros(pval_Pow_Cond(1:length(Bands)-1,2)),'+k')
semilogy(Bands(1:end-1)+(Bands(2)-Bands(1))/2,nonzeros(pval_Pow_Cond(1:length(Bands)-1,3)),'xk')
semilogy([0 Bands],0.05*ones(1,length(Bands)+1),':','LineWidth',1,'Color',[.4 .4 .4])
semilogy([0 Bands],0.05./(n_conditions*ones(1,length(Bands)+1))./(length(Bands)-1),'-.','LineWidth',1,'Color',[.4 .4 .4])

legend({'Medetomidine vs Isoflurane 1%','Medetomidine vs Isoflurane 3%','Isoflurane 1% vs Isoflurane 3%','0.05 threshold',['0.05/' num2str(n_conditions) '/' num2str(length(Bands)-1) ' threshold']}); 
ylabel({'p-value','(permutation test)'})
xlabel(['Frequency bin (' char(177) num2str((Bands(2)-Bands(1))/2) ' Hz)'])

set(gca,'XTick',Bands(1:end-1)+(Bands(2)-Bands(1))/2)
set(gca,'XTicklabel',Bands(1:end-1)+(Bands(2)-Bands(1))/2)
xlim([0 Bands(end-1)+(Bands(2)-Bands(1))])
%ylim([0 1])

save(['fMRI_SpectralMaps_' num2str(length(Bands)-1) 'Bands'],'Bands','Power_bin','Bands','pval_Pow_Cond','Mean_Power','SEM_power','SCORE1','SCORE2')
