# Supplementary material for: Intrinsic macroscale oscillatory modes driving long range functional connectivity in female rat brains detected by ultrafast fMRI
Source: Nat Commun. 2023 Feb 6;14:375. doi: 10.1038/s41467-023-36025-x (PMC9902553; doi:10.1038/s41467-023-36025-x)
Supplement: Supplementary file 9 — Source Code [file 41467_2023_36025_MOESM9_ESM.zip › SourceCode_ResonanceAnalysis/H_PC_autocorr_PhasePortrait.m]

function H_PC_autocorr_PhasePortrait
% Plot the autocorrelation function and Phase portrait of a PC
%
% Joana Cabral
% January 2022
% joanacabral@med.uminho.pt
%

% First get signal in mode 1 in 4 conditions

conditions={'Medeto','iso1','Iso3','Dead'};
folder='/Users/joana/Documents/Work/CC_Unknown/UF_fMRI/Scripts R2 NatComms/';
load([folder 'utilities/Frontal_Mask&VoxelsB'],'Brain_Mask','X_Voxels','Y_Voxels')
high_pass=0.01;
low_pass=0.3;
TR=0.038;
Boundary=500; %
Transient=1000;

for cond=1:4
    Scan_Info=dir([folder 'examplefMRIdata/*_fMRI_' conditions{cond} '*.mat']);
    disp(['Condition ' conditions{cond}])
    
    for scan=1:length(Scan_Info)
        
        name=Scan_Info(scan).name;
        disp(['Now reading Scan ' name])
        rat=str2double(name(4));
        
        load([folder name],'rgcRes1');
        
        % Realign rat brain to individual mask
        rgcRes1=rgcRes1(X_Voxels(rat,:),Y_Voxels(rat,:),:);
        [BrainVox(:,1),BrainVox(:,2)]=ind2sub(size(Brain_Mask),find(Brain_Mask));
        
        % Get fMRI signal only in the Brain voxels and remove transient
        BrainSignals=zeros(size(BrainVox,1),size(rgcRes1,3)-Transient+1);
        for n=1:size(BrainVox,1)
            BrainSignals(n,:)=detrend(squeeze(rgcRes1(BrainVox(n,1),BrainVox(n,2),Transient:end)));
        end
        clear rgcRes1
        % Remove the mean for filter
        BrainSignals=BrainSignals-mean(BrainSignals,2);
        % Filter high and very low frequency noise [0.01Hz 0.40Hz]
        disp(['Now bandpass ' num2str(high_pass) '-' num2str(low_pass) ' Hz'])
        for n=1:size(BrainVox,1)
            BrainSignals(n,:)=bandpass(BrainSignals(n,:),[high_pass low_pass],1/TR);
        end
        BrainSignals=BrainSignals(:,Boundary:end-Boundary);
        
        [Vec(cond,scan,:),~]=eigs(cov(BrainSignals'),1);
        TauCond(cond,scan,:)=squeeze(Vec(cond,scan,:))'*BrainSignals;
    end
end

w = length(TauCond(1,1,:));

%%

scan=1;

figure('Color','white')

for cond=1:4
    subplot(2,4,cond)
    
    [Power, freqZ] = pwelch(squeeze(TauCond(cond,scan,:)),[],[],[],1/TR);
    [~,peak_f]=max(Power);
    ResonanceMode=bandpass(squeeze(TauCond(cond,scan,:)),[freqZ(peak_f)-0.025 freqZ(peak_f)+0.025],1/TR);
    AutocorrMode=xcorr(ResonanceMode,'coeff');
    ComplexTau=hilbert(AutocorrMode);
    AutocorrMode=AutocorrMode(w:2*w-1);
    ComplexTau=ComplexTau(w:2*w-1);
    [valpk]=findpeaks(AutocorrMode);
    N_peaks=find(valpk<(1/exp(1)),1)-1;
    hold on
    if N_peaks>0
        findpeaks(AutocorrMode,0:TR:(w-1)*TR,'NPeaks',N_peaks)
    else
        plot(0:TR:(w-1)*TR,AutocorrMode)
    end
    plot([0 (w-1)*TR],[1/exp(1) 1/exp(1)],':k')
    plot([0 (w-1)*TR],[-1/exp(1) -1/exp(1)],':k')
    yticks([-1 0 1/exp(1) 1])
    yticklabels({num2str(-1), num2str(0), 'e^-^1', num2str(1)})
    set(gca,'Ygrid','on')
    set(gca,'Xgrid','off')
    xlabel('Time (seconds)')
    xlim([0 500])
    ylim([-1 1.2])
    ylabel('Autocorrelation')
    box off
    title(conditions{cond})
    

    subplot(2,8,cond*2-1+8)
    plot3(0:TR:(w-1)*TR,imag(ComplexTau),real(ComplexTau))
    xlim([0 500])
    ylim([-1 1])
    zlim([-1 1])
    view(-25,-25)
    axis square
    
    subplot(2,8,cond*2+8)
    plot3(0:TR:(w-1)*TR,imag(ComplexTau),real(ComplexTau))
    xlim([0 500])
    ylim([-1 1])
    zlim([-1 1])
    view(-90,0)
    axis square
    
end
