# Supplementary material for: Intrinsic macroscale oscillatory modes driving long range functional connectivity in female rat brains detected by ultrafast fMRI
Source: Nat Commun. 2023 Feb 6;14:375. doi: 10.1038/s41467-023-36025-x (PMC9902553; doi:10.1038/s41467-023-36025-x)
Supplement: Supplementary file 9 — Source Code [file 41467_2023_36025_MOESM9_ESM.zip › SourceCode_ResonanceAnalysis/readme.txt]

This folder contains a set of scripts and data sufficient to replicate 
the findings reported in 

Cabral J., Fernandes F.F. and Shemesh N.
Intrinsic macroscale oscillatory modes driving brain-wide functional connectivity 
detected with ultrafast fMRI in female rats
Under review.

Fully commented Matlab scripts are provided together with a readme.txt file
to allow quickly testing the performance of the algorithm in other datasets.

The package includes a folder with an example fMRI dataset already exported 
in Matlab format. Scripts were tested in MATLAB R2017b and 2018a.

Scripts written by Joana Cabral, contact: joanacabral@med.uminho.pt


Example fMRI dataset can be downloaded from:
https://drive.google.com/file/d/1WcrhNLWuroVQws7CYJrLTzuC1LMCTsWk/view?usp=share_link

The example fMRI data from 8 scans containes only the last 900 images
-	2 different rats under Medetomidine
-	2 different rats under Isoflurane 1%
-	2 different rats under Isoflurane 3%
-	2 post-mortem scans from the same animal

Code:
Matlab scripts for:

1.	Space-frequency analysis
2.	Resonance analysis
3.	Simulation of noise-induced oscillations

Instructions:
- Extract .zip files to a folder in the Matlab path.
- Double-click in the .m scripts and run them one by one in alphabetic order.
- Do all the necessary debugging.
- While running the scripts, they should generate the figures.

Typical rsFC analysis (Figure 1)
    A_Fig1_typical_rsFC

Space-frequency analysis (Figure 2)
    B_fMRI_SpectralMaps
    C_CovMat_in_bands.m
    D_Fig2_SpecMap_Bands.m

PC Resonance analysis (Figures 3,4,5,6,7 and Supplementary Movies S1, S2 and S3)
    E_Figs3456_PCs_spacetime.m
    F_PC_Resonance.m
    G_Plot_PC_Resonance.m
    H_PC_autocorr_PhasePortrait.m

Simulation of stochastic resonance of standing waves (Figure 8)
    I_StochasticResonance_Model.m

Analysis and rendering in 3D x Time
    J_Whole_BRain_Modes
