# Supplementary material for: Intrinsic macroscale oscillatory modes driving long range functional connectivity in female rat brains detected by ultrafast fMRI
Source: Nat Commun. 2023 Feb 6;14:375. doi: 10.1038/s41467-023-36025-x (PMC9902553; doi:10.1038/s41467-023-36025-x)
Supplement: Supplementary file 9 — Source Code [file 41467_2023_36025_MOESM9_ESM.zip › SourceCode_ResonanceAnalysis/D_Fig2_SpecMap_Bands.m]

% Script for Figure 2 in the paper and more

%%%%%%%%%%%%%%%%%%%%
%
% It needs:
% - Spectral Power Maps computed previously with B_fMRI_SpectralMaps.m
% - Covariance Matrices in each band computed previously with C_CovMat_in_bands.m
% - Individual brain masks defined with DefineMasks.m (in utilities folder)
%
% 1 - First generates the band-specific spectral power maps for
%     - the whole slice (Figure 1)
%     - the brain mask (Figure 2)
% 
% 2 - Calculates the eigenvectors of the covariance matrices and generates
%     a bar plot of the number of eigenvectors with associated eigenvalue 
%     larger than the largest eigenvalue in the same band in postmortem 
%     scans serving as control (Figure 3)
%
% 3 - Plots the covariance matrices and represents the corresponding modes 
%     (i.e. eigenvectors with supra-threshol eigenvalue) on the brain 
%     slice for each band (only the first 10 modes are plotted)


% Joana Cabral 
% joanacabral@med.uminho.pt
% February 2021
%
%%%%%%%%%%%%%%%%%%%%%%%%%%


% Select the files that will be read
% Spectral Maps computed from fMRI data using funtion fMRI spectral maps
n_Bands=8;
load(['fMRI_SpectralMaps_' num2str(n_Bands) 'Bands'],'Spectral_Maps','Scan_Info','folder','Bands');

% To plot only Brain voxels
load('Frontal_Mask&VoxelsB','Brain_Mask')

% To know the condition associated ot each scan
%Slice='Frontal';
folder='/Users/joana/Documents/Work/CC_Unknown/UF_fMRI/Scripts R2 NatComms/examplefMRIdata/';
Scan_Info=dir([folder '*_fMRI_*.mat']);
Condition=zeros(1,length(Scan_Info));
for scan=1:length(Scan_Info)
    if strfind(Scan_Info(scan).name,'Iso1')
        Condition(scan)=1;
    elseif strfind(Scan_Info(scan).name,'Iso3')
        Condition(scan)=2;
    elseif strfind(Scan_Info(scan).name,'Dead')
        Condition(scan)=3;
    end    
end

n_Bands=numel(Bands)-1;

figure('Color','k')
colormap(jet)

% Define baseline power in dead
dead=find(Condition==3);


%for u=1:2:n_Bands % to plot only where we find significant vibrations
for bp=1:n_Bands
    
    % Define baseline mean power in this frequency bin in dead
    for s=1:length(dead)
        %Power_Map_dead=squeeze(mean(Spectral_Maps(dead(s),u:u+1,:,:),2));
        Power_Map_dead=squeeze(Spectral_Maps(dead(s),bp,:,:));
        Power_dead_bin(s)=mean(Power_Map_dead(:));%+std(Power_Map_dead(:));
    end
    
    for condition=1:4
        
        subplot_tight(5,n_Bands,bp+n_Bands*(condition-1),[0,0])
    
        %MaptoPlot=squeeze(mean(mean(Spectral_Maps(Condition==condition-1,u:u+1,:,:))));
        MaptoPlot=mean(squeeze(Spectral_Maps(Condition==condition-1,bp,:,:)));
        MaptoPlot=squeeze(MaptoPlot)/mean(Power_dead_bin);
     
        imagesc(MaptoPlot,[0.5 3.5]);
        axis image
        axis ij
        set(gca,'XTick',[])
        set(gca,'YTick',[])
        
        if condition==1
            title([num2str(Bands(bp)) '-' num2str(Bands(bp+1)) 'Hz'],'color','w')

        end
        
    end
end

 
% Considering only Brain voxels


figure('Color','k')
colormap(jet)

% Define baseline power in dead
dead=find(Condition==3);


%for u=1:2:n_Bands % to plot only where we find significant vibrations
for bp=1:n_Bands
    
    % Define baseline mean power in this frequency bin in dead
    for s=1:length(dead)
        %Power_Map_dead=squeeze(mean(Spectral_Maps(dead(s),u:u+1,:,:),2));
        Power_Map_dead=squeeze(Spectral_Maps(dead(s),bp,:,:));
        Power_dead_bin(s)=mean(Power_Map_dead(Brain_Mask)); % + 2*std(Power_Map_dead(Brain_Mask));
    end
    
    for condition=1:4
        
        subplot_tight(5,n_Bands,bp+n_Bands*(condition-1),[0,0])
    
        %MaptoPlot=squeeze(mean(mean(Spectral_Maps(Condition==condition-1,u:u+1,:,:))));
        MaptoPlot=mean(squeeze(Spectral_Maps(Condition==condition-1,bp,:,:)));
        MaptoPlot=squeeze(MaptoPlot)/mean(Power_dead_bin);
     
        imagesc(MaptoPlot(5:end-15,5:end-5),'AlphaData',Brain_Mask(5:end-15,5:end-5),[0.5 3.5]);
        axis image
        axis ij
        set(gca,'XTick',[])
        set(gca,'YTick',[])
        
        if condition==1
            title({['Band ' num2roman(bp)],[num2str(Bands(bp)) '-' num2str(Bands(bp+1)) 'Hz']},'color','w')
        end
        
        axis off
        
    end
end
    

% Now plot cov matrices and modes with eigenvalue > eig dead
load(['CovMat_' num2str(n_Bands) 'bands'],'Bands','conditions','Mean_BP_Cov_Matrices')

% define threshold
for bp=1:length(Bands)
    MaxValDead(bp)=eigs(squeeze(Mean_BP_Cov_Matrices(1,bp,:,:)),1);
end

% Plot modes in Medetomidine 
condition=2;


n_Bands=length(Bands)-1;

for cond=2:4
    for bp=1:n_Bands
    
    Val50=eigs(squeeze(Mean_BP_Cov_Matrices(cond,bp,:,:)),50);
    N_Modes(cond-1,bp)=find(Val50<MaxValDead(bp),1)-1;
    
    end
end

figure
bar(N_Modes')
xticklabels(num2roman(1:n_Bands))
legend({'Sedation','Light Anaesthesia','Deep Anaesthesia'})
ylabel({'Number of Components','(eigenvalue above control)'})
xlabel('Frequency Band')
    

figure('Color','k')
colormap(jet)
N_eigs_max=7;

for bp=1:n_Bands
    
    Val50=eigs(squeeze(Mean_BP_Cov_Matrices(condition,bp,:,:)),50);
    N_Modes=find(Val50<MaxValDead(bp),1)-1;
    [Vec,~]=eigs(squeeze(Mean_BP_Cov_Matrices(condition,bp,:,:)),N_Modes);
    Vec(:,max(Vec)<abs(min(Vec)))=-Vec(:,max(Vec)<abs(min(Vec)));
    
    %Vec=Vec./max(abs(Vec));
    
    subplot_tight(N_eigs_max+2,n_Bands,bp,0.02)
    imagesc(squeeze(Mean_BP_Cov_Matrices(condition,bp,:,:)),[-20 20])
    axis square
    set(gca,'xtick',[])
    set(gca,'ytick',[])
    
    
    for n_mode=1:min(N_Modes,N_eigs_max)
        
        subplot_tight(N_eigs_max+2,n_Bands,bp+n_Bands*(n_mode+1),0.0001)
        %subplot(N_eigs,length(Scan_Info),scan+length(Scan_Info)*(n_mode-1))
        colormap(jet)
        %
        Mode_to_plot=zeros(size(Brain_Mask));
        
        Mode_to_plot(Brain_Mask)=Vec(:,n_mode);
        
        imagesc(Mode_to_plot(5:end-5,5:end-5),'AlphaData',Brain_Mask(5:end-5,5:end-5),[-.1 .1]);
        axis image
        
        set(gca,'xtick',[])
        set(gca,'ytick',[])
        
        %title(['\psi_' num2str(n_mode) '^{' num2roman(bp) '}'])% ' ' num2str(Val(n_mode),1)])
        
        axis off
    end
end
