# Supplementary material for: Intrinsic macroscale oscillatory modes driving long range functional connectivity in female rat brains detected by ultrafast fMRI
Source: Nat Commun. 2023 Feb 6;14:375. doi: 10.1038/s41467-023-36025-x (PMC9902553; doi:10.1038/s41467-023-36025-x)
Supplement: Supplementary file 9 — Source Code [file 41467_2023_36025_MOESM9_ESM.zip › SourceCode_ResonanceAnalysis/J_Whole_BRain_Modes.m]

function J_Whole_BRain_Modes
% Analyze modes in multi-slice scans and render in 3D

%%%%
%
%  Load Signal in Whole Brain
%  Filter signal in brain voxels in each frequency band
%  Compute covariance matrix
%  Compute eigenvector decomposition of covariance matrix
%  Save vectors with eigs > eigs dead
%
% Joana Cabral
% joanacabral@med.uminho.pt
%
%%%%%

Slice= 'WholeBrain';
rat=5;

folder=['/Users/joana/Documents/Work/CC_Unknown/UF_fMRI/Scripts R2 NatComms/'];
Scan_Info=dir([folder 'examplefMRIdata/*Rat' num2str(rat) '_fMRI_*.mat']);

% Select the Bands where we detected significantly higher power
% Only 1 band
High_Pass=0.05;
Low_Pass=0.25;
Bands=1;

% Selected 2 BANDS (There is an artefact at 0.28Hz)
% Band_width=0.08;
% Bands=[0.06 0.22];  

% % Selected 4 BANDS (There is an artefact at 0.28Hz)
% Band_width=0.08;
% Bands=[0.06:Band_width:0.22 0.65];   %0.075:Band_width:0.275; % In Hz


condition={'Medeto'};
Brain_Mask=struct2array(load('/Users/joana/Documents/Work/CC_Unknown/UF_fMRI/WB_Mask_3ratsaligned.mat','Common_Whole_Brain_Mask'));
[BrainVox(:,1),BrainVox(:,2),BrainVox(:,3)]=ind2sub(size(Brain_Mask),find(Brain_Mask));

% Filter the fMRI signal in the band of interest
load([folder Scan_Info(1).name],'method_params');
TR=method_params.PVM_RepetitionTime*1e-3;
Slice_order=method_params.PVM_ObjOrderList;

transient=20; % in secs
transient_frames=floor(transient/TR);

BP_Cov_Matrix=zeros(length(Scan_Info),length(Bands),sum(Brain_Mask(:)),sum(Brain_Mask(:)));

for scan=1:length(Scan_Info)
    
    name=Scan_Info(scan).name;
    disp(['Now reading Scan ' name])
    
    load([folder 'examplefMRIdata/' Scan_Info(scan).name],'rgcRes1');
    
    %Correct for slice timing
    for slice =1:size(rgcRes1,3)
        if Slice_order(slice)>0
            for n=1:size(rgcRes1,1)
                for p=1:size(rgcRes1,1)
                    Signal=squeeze(rgcRes1(n,p,slice,:));
                    rgcRes1(n,p,slice,:)=interp1(Signal,1:length(Signal)+Slice_order(slice)/numel(Slice_order),'spline');
                end
            end
        end
    end
    
    
    % Consider only brain Voxels remove transient and detrend  signal

    BrainSignals=zeros(size(BrainVox,1),size(rgcRes1,4)-transient_frames);
    % Get signal only in the brain voxels and remove the mean for filter
    for n=1:size(BrainVox,1)
        BrainSignals(n,:)=detrend(squeeze(rgcRes1(BrainVox(n,1),BrainVox(n,2),BrainVox(n,3),transient_frames+1:end)));
    end
    clear rgcRes1
    BrainSignals=BrainSignals-mean(BrainSignals,2);
    
    % Now for each frequency band compute the covariance matrix
    
    BP_signal=zeros(size(BrainSignals));
    
    for bp=1:length(Bands)
        
%         disp(['Now filtering around ' num2str(Bands(bp)) char(177) num2str(Band_width/2) ' Hz'])
        
        BP_signal=zeros(size(BrainSignals));
        for n=1:size(BrainVox,1)
            BP_signal(n,:)=bandpass(BrainSignals(n,:),[High_Pass Low_Pass],1/TR);
            %BP_signal(n,:)=bandpass(BrainSignals(n,:),[Bands(bp)-(Band_width/2) Bands(bp)+(Band_width/2)],1/TR);
        end
        BP_signal(:,[1 200 end-200:end])=[];
        
        %[Zica, W, T, mu] =fastICA(BP_signal,N_eigs);
        cov_mat=zeros(size(BrainVox,1));
        n_intervals=2;
        interval_duration=floor(size(BP_signal,2)/n_intervals);
        
        % Compute covariance matrix across different time intervals and
        % average
        for time_int=1:n_intervals

                cov_mat=cov_mat+(1/n_intervals)*cov(BP_signal(:,(time_int-1)*interval_duration+1:time_int*interval_duration)');
        end
        
        BP_Cov_Matrix(scan,bp,:,:)=cov_mat;
               
    end
end

clear BrainSignals BrainVox Signal BP_signal cov_mat
BP_Cov_Matrix=squeeze(mean(BP_Cov_Matrix));
N_modes=15;

Vec_Bands=zeros(length(Bands),size(BP_Cov_Matrix,2),N_modes);

for bp=1:length(Bands)
    
%     Val=eigs(squeeze(BP_Cov_Matrix(bp,:,:)),50);
%     N_modes_thres(bp)=find(Val<Val_thresh,1);
    
    if length(Bands)==1
        [Vec,~]=eigs(squeeze(BP_Cov_Matrix(:,:)),N_modes);
    else
        [Vec,~]=eigs(squeeze(BP_Cov_Matrix(bp,:,:)),N_modes);
    end
    Vec(:,mean(Vec)<0)=-Vec(:,mean(Vec)<0);
    
    Vec_Bands(bp,:,:)=Vec;
    
    Mode_to_plot=zeros(size(Brain_Mask));
    
    figure
    colormap(jet)
    
    for mode=1:size(Vec,2)
        Mode_to_plot(Brain_Mask>0)=Vec(:,mode);
        
        for slice=1:size(Brain_Mask,3)
            subplot_tight(size(Vec,2),size(Brain_Mask,3),slice+(mode-1)*size(Brain_Mask,3),0.001)
            imagesc(squeeze(Mode_to_plot(15:end-22,12:end-10,size(Brain_Mask,3)-slice+1)),'AlphaData',squeeze(Brain_Mask(15:end-22,12:end-10,size(Brain_Mask,3)-slice+1)),[-.05 .05]);
            axis image
            set(gca,'xtick',[])
            set(gca,'ytick',[])
            %if slice~=1
                axis off
            %end
        end
    end
end

%save(['WB_Medeto_Modes_' num2str(length(Bands)) 'bands'],'Bands','N_modes','Band_width','BP_Cov_Matrix','Vec_Bands')
save(['WB_Medeto_Modes_' num2str(length(Bands)) 'bands'],'Bands','N_modes','High_Pass','Low_Pass','BP_Cov_Matrix','Vec_Bands')

% %%% Render Modes in 3D
Slice= 'WholeBrain';
rat=5;

folder=['/Users/joana/Documents/Work/CC_Unknown/UF_fMRI/Scripts R2 NatComms/examplefMRIdata'];
Scan_Info=dir([folder '*Rat' num2str(rat) '_fMRI_*.mat']);
load([folder Scan_Info(1).name],'method_params');
Brain_Mask=struct2array(load([folder 'WB_Mask'],'Whole_Brain_Mask_Rat5'));
%
% % First resize the Z dimension to have cubic voxels
Z_Thick=method_params.PVM_SliceThick;
X_Thick=method_params.PVM_SpatResol(1);
[X Y Z]=size(Brain_Mask);

Brain_Mask2=permute(Brain_Mask,[3 2 1]);
Brain_Mask2=flip(Brain_Mask2,3);
Brain_Mask2=imresize3(imresize3(Brain_Mask2,[X Y round(Z*(Z_Thick/X_Thick))]),2);
scortex=smooth3(Brain_Mask2,'gaussian',9);

save(['WB_Modes_3D_' num2str(length(Bands)) 'bands'],'Brain_Mask2','Bands')

for bp=1:length(Bands)
    
    Vec=squeeze(Vec_Bands(bp,:,:));
    
    figure %('Name',['WB Modes Band' num2str(Bands(bp)-Band_width/2) '-' num2str(Bands(bp)+Band_width/2) ' Hz']) 
    
    colormap(jet)
    for mode=1:size(Vec,2)
        subplot_tight(size(Vec,2),1,mode,0.01)
        
        
        % Plot transparent Cortex
        hold on
        cortexpatch=patch(isosurface(scortex,0.1), 'FaceColor', [0.9 0.9 0.9], 'EdgeColor', 'none','FaceAlpha', 0.1);
        reducepatch(cortexpatch,0.005);
        isonormals(scortex,cortexpatch);
        
        Mode_to_plot=zeros(size(Brain_Mask));
        Mode_to_plot(Brain_Mask>0)=Vec(:,mode);
        Mode_to_plot=permute(Mode_to_plot,[3 2 1]);
        Mode_to_plot=flip(Mode_to_plot,3);
        Mode_to_plot=imresize3(imresize3(Mode_to_plot,[X Y round(Z*(Z_Thick/X_Thick))]),2);
        
        eval(['WB_Mode' num2str(mode) '_band' num2str(bp) '=Mode_to_plot;'])
        
        save(['WB_Modes_3D_' num2str(length(Bands)) 'bands'],['WB_Mode' num2str(mode) '_band' num2str(bp)],'-append')
        
        sSouth=-smooth3(Mode_to_plot,'gaussian');
        %sNorth=-smooth3(Mode_to_plot,'gaussian');
        
        hold on
        SouthPolepatch=patch(isosurface(sSouth,0.01), 'FaceColor', [1 0 0], 'EdgeColor', 'none','FaceAlpha', 0.5);
        reducepatch(SouthPolepatch,0.1);
        isonormals(sSouth,SouthPolepatch);
        
        NorthPolepatch=patch(isosurface(-sSouth,0.01), 'FaceColor', [0 0 1], 'EdgeColor', 'none','FaceAlpha', 0.6);
        reducepatch(NorthPolepatch,0.1);
        isonormals(-sSouth,NorthPolepatch);
        
        material dull; lighting gouraud
        daspect([1 1 1])
        view(-90,90)    % Top view    Side view:   view(0,0)
        camlight
        axis off
        
        %title(['Mode ' num2str(mode)],'FontSize',12,'FontWeight','bold')% ' ' num2str(Val(n_mode),1)])
        
    end
end

% 
% %% Figure Temporal and Power Spectrum
% 
% %for scan=1:length(Scan_Info)
% 
% scan=2;
% name=Scan_Info(scan).name;
% disp(['Now reading Scan ' name])
% 
% load([folder Scan_Info(scan).name],'rgcRes1');
% 
% %Correct for slice timing
% for slice =1:size(rgcRes1,3)
%     if Slice_order(slice)>0
%         for n=1:size(rgcRes1,1)
%             for p=1:size(rgcRes1,1)
%                 Signal=squeeze(rgcRes1(n,p,slice,:));
%                 rgcRes1(n,p,slice,:)=interp1(Signal,1:length(Signal)+Slice_order(slice)/numel(Slice_order),'spline');
%             end
%         end
%     end
% end
% 
% Brain_Mask=struct2array(load([folder 'WB_Mask'],'Whole_Brain_Mask_Rat5'));
% [BrainVox(:,1),BrainVox(:,2),BrainVox(:,3)]=ind2sub(size(Brain_Mask),find(Brain_Mask));
% 
% % Consider only brain Voxels remove transient and detrend  signal
% transient=20; % in secs
% transient_frames=floor(transient/TR);
% BrainSignals=zeros(size(BrainVox,1),size(rgcRes1,4)-transient_frames);
% % Get signal only in the brain voxels and remove the mean for filter
% for n=1:size(BrainVox,1)
%     BrainSignals(n,:)=detrend(squeeze(rgcRes1(BrainVox(n,1),BrainVox(n,2),BrainVox(n,3),transient_frames+1:end)));
% end
% clear rgcRes1
% BrainSignals=BrainSignals-mean(BrainSignals,2);
% 
% % Remove very low and very high frequencies
% high_pass=0.005;
% low_pass=0.5;
% for n=1:size(BrainVox,1)
%     BrainSignals(n,:)=bandpass(BrainSignals(n,:),[high_pass low_pass],1/TR);
% end
% 
% 
% w = size(BrainSignals,2);
% TR=0.35;
% tmax=w*TR;
% freqZ = (0:w-1)/tmax;
% 
% figure('Name',['Scan ' num2str(scan) ' band ' num2str(bp)])
% 
% for mode=1:size(Vec,2)
%     subplot(size(Vec,2),7,(1:5)+(mode-1)*7)
%     ModeWave=Vec(:,mode)'*BrainSignals;
%     
%     plot(0:TR:tmax-TR,ModeWave,'LineWidth',1)
%     
%     lim=5*std(ModeWave);
%     ylim([-lim lim])
%     ylabel(['\tau^{s' num2str(scan) '}_{' num2str(mode) '}'],'FontSize',14,'FontWeight','normal')
%     
%     box off
%     if mode == size(Vec,2)
%         xlabel('Time (seconds)')
%     end
%     xlim([0 500])
%     
%     subplot(size(Vec,2),7,6+(mode-1)*7)
%     Power = abs(fft(ModeWave).^2);
%     plot(freqZ(1:round(w/2)),Power(1:round(w/2)),'k','LineWidth',1)
%     ylabel('Power')
%     
%     if mode == size(Vec,2)
%         xlabel('Frequency (Hz)')
%     end
%     
%     xlim([0 0.4])
%     lim_Pow(mode)=max(Power);
%     ylim([0 max(Power)+100])
%     box off
%     
%     if mode == 1
%         title(['scan ' num2str(scan)])
%     end
%     
% end
% 
% 
% scan=2;
% name=Scan_Info(scan).name;
% disp(['Now reading Scan ' name])
% 
% load([folder Scan_Info(scan).name],'rgcRes1');
% 
% %Correct for slice timing
% for slice =1:size(rgcRes1,3)
%     if Slice_order(slice)>0
%         for n=1:size(rgcRes1,1)
%             for p=1:size(rgcRes1,1)
%                 Signal=squeeze(rgcRes1(n,p,slice,:));
%                 rgcRes1(n,p,slice,:)=interp1(Signal,1:length(Signal)+Slice_order(slice)/numel(Slice_order),'spline');
%             end
%         end
%     end
% end
% 
% Brain_Mask=struct2array(load([folder 'WB_Mask'],'Whole_Brain_Mask_Rat5'));
% [BrainVox(:,1),BrainVox(:,2),BrainVox(:,3)]=ind2sub(size(Brain_Mask),find(Brain_Mask));
% 
% % Consider only brain Voxels remove transient and detrend  signal
% transient=20; % in secs
% transient_frames=floor(transient/TR);
% BrainSignals=zeros(size(BrainVox,1),size(rgcRes1,4)-transient_frames);
% % Get signal only in the brain voxels and remove the mean for filter
% for n=1:size(BrainVox,1)
%     BrainSignals(n,:)=detrend(squeeze(rgcRes1(BrainVox(n,1),BrainVox(n,2),BrainVox(n,3),transient_frames+1:end)));
% end
% clear rgcRes1
% BrainSignals=BrainSignals-mean(BrainSignals,2);
% 
% % Remove high frequencies
% for n=1:size(BrainVox,1)
%     BrainSignals(n,:)=bandpass(BrainSignals(n,:),[high_pass low_pass],1/TR);
% end
% 
% w = size(BrainSignals,2);
% TR=0.35;
% tmax=w*TR;
% freqZ = (0:w-1)/tmax;
% 
% for mode=1:size(Vec,2)
%     
%     ModeWave=Vec(:,mode)'*BrainSignals;
%     
%     subplot(size(Vec,2),7,7+(mode-1)*7)
%     Power = abs(fft(ModeWave).^2);
%     plot(freqZ(1:round(w/2)),Power(1:round(w/2)),'k','LineWidth',1)
%     ylabel('Power')
%     if mode == size(Vec,2)
%         xlabel('Frequency (Hz)')
%     end
%     
%     xlim([0 0.4])
%     box off
%     
%     if max(Power)<lim_Pow(mode)
%         ylim([0 lim_Pow(mode)+100])
%     else
%         ylim([0 max(Power)+100])
%         subplot(size(Vec,2),7,7+(mode-1)*7)
%         ylim([0 max(Power)+100])
%     end
%     
%     if mode == 1
%         title('scan 1')
%     end
%     
% end
% 
% 
% 
% 
% 
% 
% 
% 
% % Temporal signal of each mode
% 
% 
% 
% 
% %
% % %% Average covariance matrices and get modes
% %
% % % Define number of eigenmodes to plot in each frequency bin
% % condition='Medeto';
% % n_bands=9;
% % load([condition '_Cov_Mat_' num2str(n_bands) '_bands'],'BP_Cov_Matrices','Bands','Band_width')
% %
% % N_eigs=15;
% % BP_meanCovMat=squeeze(mean(BP_Cov_Matrix,1));
% % clear BP_Cov_Matrices
% %
% % folder=['/Users/joana/Documents/Work/CC_Unknown/UF_fMRI/GhostCorrected/Frontal/'];
% % load([folder 'Frontal_Mask&VoxelsB'],'Brain_Mask')
% %
% % figure
% % colormap(jet)
% %
% % for bp=1:length(Bands)
% %
% %     if length(Bands)>1
% %         [Vec,~]=eigs(squeeze(BP_meanCovMat(bp,:,:)),N_eigs);
% %     else
% %         [Vec,~]=eigs(BP_meanCovMat,N_eigs);
% %     end
% %     Vec(:,sum(Vec)<0)=-Vec(:,sum(Vec)<0);
% %     %Val=diag(Val);
% %
% %     for n_mode=1:N_eigs
% %
% %         subplot_tight(N_eigs,length(Bands)*2,bp*2-1+length(Bands)*2*(n_mode-1),0.02)
% %         %subplot(N_eigs,length(Scan_Info),scan+length(Scan_Info)*(n_mode-1))
% %         colormap(jet)
% %         %
% %         Mode_to_plot=zeros(size(Brain_Mask));
% %
% %         Mode_to_plot(Brain_Mask)=Vec(:,n_mode);
% %
% %         imagesc(Mode_to_plot(5:end-5,5:end-5),'AlphaData',Brain_Mask(5:end-5,5:end-5),[-.1 .1]);
% %         axis image
% %
% %         set(gca,'xtick',[])
% %         set(gca,'ytick',[])
% %
% %         if n_mode==1
% %             title({[num2str(Bands(bp)-Band_width/2) '-' num2str(Bands(bp)+Band_width/2) 'Hz'],'',['Mode ' num2str(n_mode)]})% ' ' num2str(Val(n_mode),1)]})
% %         else
% %             title(['Mode' num2str(n_mode)])% ' ' num2str(Val(n_mode),1)])
% %         end
% %
% %         axis off
% %
% %
% %         subplot_tight(N_eigs,length(Bands)*2,bp*2+length(Bands)*2*(n_mode-1),0.02)
% %         %subplot(N_eigs,length(Scan_Info),scan+length(Scan_Info)*(n_mode-1))
% %         colormap(jet)
% %         %
% %
% %         imagesc(-Mode_to_plot(5:end-5,5:end-5),'AlphaData',Brain_Mask(5:end-5,5:end-5),[-.1 .1]);
% %         axis image
% %
% %         set(gca,'xtick',[])
% %         set(gca,'ytick',[])
% %
% % %         if n_mode==1
% % %             title({[num2str(Bands(bp)-Band_width/2) '-' num2str(Bands(bp)+Band_width/2) 'Hz'],'',['Mode ' num2str(n_mode)]})% ' ' num2str(Val(n_mode),1)]})
% % %         else
% % %             title(['Mode' num2str(n_mode)])% ' ' num2str(Val(n_mode),1)])
% % %         end
% %
% %         axis off
% %     end
% %
% % end
% %
% % clear Mode_to_plot
% %
