# Supplementary material for: Intrinsic macroscale oscillatory modes driving long range functional connectivity in female rat brains detected by ultrafast fMRI
Source: Nat Commun. 2023 Feb 6;14:375. doi: 10.1038/s41467-023-36025-x (PMC9902553; doi:10.1038/s41467-023-36025-x)
Supplement: Supplementary file 9 — Source Code [file 41467_2023_36025_MOESM9_ESM.zip › SourceCode_ResonanceAnalysis/utilities/DefineMasks.m]

% First get 

%Slice='Frontal'; % 
Slice= 'WholeBrain';
scan=1;

folder=['/Users/joana/Documents/Work/CC_Unknown/UF_fMRI/GhostCorrected/' Slice '/'];
Scan_Info=dir([folder '*_fMRI_*.mat']);

load(Scan_Info(1).name)


Slice_order=method_params.PVM_ObjOrderList;

Mean_Frontal_EPI_7_rats=zeros(7,65,75);
Frontal_Masks=zeros(7,65,75);
X_Voxels=zeros(7,65);
Y_Voxels=zeros(7,75);


figure
for rat=4:7

    if rat==1
        condition='Dead';
    else
        condition='Medeto'; 
    end
    
    Scan_Info=dir([folder 'Rat' num2str(rat) '*_fMRI_' condition '*.mat']); 
    disp(['Now reading Scan ' Scan_Info(scan).name])
    load([folder Scan_Info(scan).name],'rgcRes1');   
    
    Slice=mean(abs(rgcRes1),3);

    imagesc(squeeze(Slice));
    axis image
    title({['Rat ' num2str(rat)],condition})
    
    hold on
    plot([42.5 42.5],[1 84],'b')
    plot([1 84],[10 10],'b')

    Y_top=input('Define Y Top 10 voxels above brain:');
    X_Center=input('Define X Central voxel in brain:');
    
    Slice=Slice(Y_top:Y_top+64,X_Center-37:X_Center+37);
    
    cla
    imagesc(squeeze(Slice));
    axis image
    hold on
    plot([37.5 37.5],[1 65],'b')
    plot([1 75],[10 10],'b')
    
    Frontal_Masks(rat,:,:) = roipoly();  
    
    Mean_Frontal_EPI_7_rats(rat,:,:)=Slice;
%     Scan_Info=dir([folder 'Rat' num2str(rat) '*_Anatomical*.mat']); 
%     disp(['Now reading Scan ' Scan_Info(scan).name])
%     load([folder Scan_Info(scan).name],'rgcRes1');  

    X_Voxels(rat,:)=Y_top:Y_top+64;
    Y_Voxels(rat,:)=X_Center-37:X_Center+37;

end

save Frontal_Mask&VoxelsB Frontal_Masks X_Voxels Y_Voxels


figure
for rat =1:7
    
    subplot(2,7,rat)
    imagesc(squeeze(Mean_Frontal_EPI_7_rats(rat,:,:)));
    axis image
    title(['Rat ' num2str(rat)])
    
    subplot(2,7,rat+7)
    imagesc(squeeze(Mean_Frontal_EPI_7_rats(rat,:,:)),'AlphaData',squeeze(Frontal_Masks(rat,:,:)))
    axis image
end

    
        
    


title('Select Brain')


save('/Users/joana/Documents/Work/CC_Unknown/UF_fMRI/Slice_Masks','Frontal_Mask')

% Visual Slice
load('/Users/joana/Documents/Work/CC_Unknown/UF_fMRI/Visual_38ms/Rat2_Visual_Rest_9.mat')
figure
imagesc(mean(abs(Res1),3));
title('Select Brain')

Visual_Mask = roipoly();

save('/Users/joana/Documents/Work/CC_Unknown/UF_fMRI/Slice_Masks','Frontal_Mask','Visual_Mask')
