# Supplementary material for: Intrinsic macroscale oscillatory modes driving long range functional connectivity in female rat brains detected by ultrafast fMRI
Source: Nat Commun. 2023 Feb 6;14:375. doi: 10.1038/s41467-023-36025-x (PMC9902553; doi:10.1038/s41467-023-36025-x)
Supplement: Supplementary file 9 — Source Code [file 41467_2023_36025_MOESM9_ESM.zip › SourceCode_ResonanceAnalysis/utilities/bandpass.m]

function x=bandpass(y,freqrange,fres,do_plot)

% function x=bandpass(y,lp,hp)
%
% does bandpass filtering via FFT
% 0<lp<1 proportion of high freq to cut out
% 0<hp<1 proportion of low freq to cut out

if(nargin<4)
  do_plot=0;
end;
 
Nsamples=length(y);

Nunique_points=ceil((Nsamples+1)/2);

fHz = (0:Nunique_points-1)*fres/Nsamples;

freq_ind=intersect(find(fHz>=freqrange(1)),find(fHz<=freqrange(2)));

fy=fft(y);
fyo=fy(freq_ind);

x=convert_back_to_time(fyo, Nsamples, freq_ind);

if(do_plot),   
  fy2=zeros(size(fy));
  fy2(freq_ind)=fyo;
  figure;plot(fHz,abs(fy2(1:length(fHz))));
  figure;plot(x);ho;plot(y,'r--');
end;
