# Supplementary material for: Intrinsic macroscale oscillatory modes driving long range functional connectivity in female rat brains detected by ultrafast fMRI
Source: Nat Commun. 2023 Feb 6;14:375. doi: 10.1038/s41467-023-36025-x (PMC9902553; doi:10.1038/s41467-023-36025-x)
Supplement: Supplementary file 9 — Source Code [file 41467_2023_36025_MOESM9_ESM.zip › SourceCode_ResonanceAnalysis/utilities/DefineWBMasks.m]

% First get 

%Slice='Frontal'; % 
Slice= 'WholeBrain';
scan=1;

folder=['/Users/joana/Documents/Work/CC_Unknown/UF_fMRI/GhostCorrected/' Slice '/'];
Scan_Info=dir([folder '*_fMRI_*.mat']);
%Slice_order=method_params.PVM_ObjOrderList;

load([folder Scan_Info(scan).name])

TR=0.35;

transient=20; % in secs
transient_frames=floor(transient/TR);
rgcRes1=rgcRes1(:,:,:,transient_frames:end);

[X, Y, Z, T]=size(rgcRes1);

rgcRes1=detrend(reshape(rgcRes1,[X*Y*Z T]));

rgcRes1=mean(abs(rgcRes1),2);
rgcRes1=reshape(rgcRes1,[X Y Z]);

Whole_Brain_Mask_Rat5=zeros(size(Power_0p02_0p27));

figure
for slice=1:Z

    imagesc(squeeze(rgcRes1(:,:,slice)));
    axis image
    title(['Slice ' num2str(slice)])
    
    Whole_Brain_Mask_Rat5(:,:,slice) = roipoly();
    pause
end

save WB_Mask Whole_Brain_Mask_Rat5


figure
for slice =1:size(rgcRes1,3)
    
    subplot(2,size(rgcRes1,3),slice)
    imagesc(squeeze(Whole_Brain_Mask_Rat5(:,:,slice)));
    axis image
    title(['Slice ' num2str(slice)])

    subplot(2,size(rgcRes1,3),slice+size(rgcRes1,3))
    imagesc(squeeze(rgcRes1(:,:,slice)));
    axis image
    title(['Slice ' num2str(slice)])
end

save('/Users/joana/Documents/Work/CC_Unknown/UF_fMRI/Slice_Masks','Frontal_Mask')
