# Supplementary material for: Intrinsic macroscale oscillatory modes driving long range functional connectivity in female rat brains detected by ultrafast fMRI
Source: Nat Commun. 2023 Feb 6;14:375. doi: 10.1038/s41467-023-36025-x (PMC9902553; doi:10.1038/s41467-023-36025-x)
Supplement: Supplementary file 9 — Source Code [file 41467_2023_36025_MOESM9_ESM.zip › SourceCode_ResonanceAnalysis/utilities/ModeWaveDamped.m]

function Zsave = ModeWaveDamped(f,a1)
% Function to run simulations of one dynamical unit using the normal form of a Hopf bifurcation 
%%%%%%%%%%%%%%%%%%%%%%%%%%%%%%%%
%
%  Simulates the response to
%  A - a single Dirac (or Kronecker delta) input
%  B - noise (white gaussian) input
%  
% All units in Seconds, Meters, Hz
%
% The Z plot is in 3D, use the rotate tool to see the Imaginary axis.
%
% Code by Joana Cabral, October 2017, joanacabral@med.uminho.pt
%
% Modified January 2021
% Joana Cabral
%
%%%%%%%%%%%%%%%%%%%%

%% Define Model Parameters
    
% Global Parameters
%f=0.22; % f (Hz) is the fundamental frequency of the natural limit cycle
iomega=1i*2*pi*f; % or log(-1)*2*f, frequency in radians/second
dt=1e-3;      % Resolution of model integration in seconds
dt_save=38e-3; % Resolution of saved Z, same TR as recordings in seconds
N=1;          % Number of areas

% Note, for 'a' close to 0, the dt needs to be very small (dt=1e-6)
b1=-1; % The real part of b is the first Lyupanov coeffiient

% 2 - Stochastic Resonance
tmax2=600;      % Total simulated time in seconds
a2=a1;          % Defines if damped a<0 or self-sustained a>0 limit-cycle
% Note, for 'a' close to 0 and high frequencies, the dt needs to be very small (dt=1e-6)
b2=b1; % The real part of b is the first Lyupanov coeffiient
sigNoise=.1;  % add noise after t=0 (noise std, e.g.  sig=1);
dsig = sqrt(dt)*sigNoise; % normalize std of noise with dt


%% Stochastic Resonance
% Initialization

% Z is initialized at the equilibrium fixed point O+1i*o
    Z= 0+0i;
    
    noise=0; % Noise is initialized as zero
    if sigNoise>0
        noise=dsig;
    end

% Allocate space to save simulated activity (time resolution = dt_save)
Zsave=zeros(N,floor(tmax2/dt_save)); 

nt=0;

for t=1:tmax2/dt  %   
    % Intrinsic dynamics occurring in this dt  
    dz= Z*(a2 + iomega + b2*(abs(Z)^2));  
    
    % Update Z with evolution in the last time step
    Z = Z + dz*dt;
    
    % Add complex noise
    if noise
    Z = Z  + noise*randn(N,1); % + 1i*noise*randn(N,1);
    end
              
    if ~mod(t*dt,dt_save) % save only every multiple of dt_save
        nt=nt+1;
        Zsave(:,nt)=Z;
    end
end
