# Supplementary material for: Intrinsic macroscale oscillatory modes driving long range functional connectivity in female rat brains detected by ultrafast fMRI
Source: Nat Commun. 2023 Feb 6;14:375. doi: 10.1038/s41467-023-36025-x (PMC9902553; doi:10.1038/s41467-023-36025-x)
Supplement: Supplementary file 10 — Source Data [file 41467_2023_36025_MOESM10_ESM.xlsx]

## Sheet: Figure 2b
Source Data for Figure 2 in the main manuscript and Supplementary Figures 3 and 4 (in sheet 2)
Mean Power in each frequency band (integral of the power spectrum between band limits)
Frequency Band	0.01-0.05 Hz			0.05-0.1 Hz			0.1-0.15 Hz			0.15-0.2 Hz			0.2-0.25 Hz			0.25-0.3 Hz			0.3-0.35 Hz			0.35-0.4 Hz
Scan	Medeto	Iso 1%	Iso 3%	Medeto	Iso 1%	Iso 3%	Medeto	Iso 1%	Iso 3%	Medeto	Iso 1%	Iso 3%	Medeto	Iso 1%	Iso 3%	Medeto	Iso 1%	Iso 3%	Medeto	Iso 1%	Iso 3%	Medeto	Iso 1%	Iso 3%
1	1.29062	1.27651	1.21431	1.65408	1.47015	1.1014	1.65479	1.62803	1.05421	1.75493	1.45767	1.03567	1.77212	1.41857	1.01545	1.35838	1.27384	1.01894	1.09079	1.13047	1.01585	1.03973	1.05184	0.999911
2	1.32543	1.45199	1.51525	1.42345	1.65282	1.32385	1.46234	1.57927	1.22113	1.69242	1.6876	1.2342	2.06023	1.45961	1.13701	1.16405	1.28656	1.13221	1.03423	1.18041	1.11634	1.01945	1.09175	1.08898
3	1.41543	1.32555	1.51376	1.63861	1.5565	1.20703	1.75485	1.87698	1.18416	1.93515	1.645	1.18858	1.6838	1.4769	1.15359	1.31172	1.2998	1.14768	1.18316	1.18064	1.12293	1.155	1.18106	1.1326
4	1.45043	1.47711	1.60037	1.64867	1.68024	1.24604	1.561	1.58095	1.10047	1.61652	1.65761	0.997702	1.68083	1.60352	0.980988	1.51266	1.33704	0.960999	1.18842	1.15493	0.948321	1.06842	1.09818	0.95214
5	1.49876	1.43296	1.22394	1.67865	1.54874	1.21899	1.54709	1.57846	1.12637	1.42412	1.59022	1.12534	1.36006	1.42487	1.08663	1.20593	1.27605	1.07751	1.13882	1.15255	1.06943	1.10819	1.10112	1.0648
6	1.34457	1.2296	1.13157	1.34876	1.26017	0.941982	1.3514	1.3746	0.932695	1.2549	1.25568	0.92416	1.17349	1.18185	0.91005	1.14579	1.17402	0.91632	1.05632	1.0347	0.898657	1.05336	1.00763	0.917027
7	1.30627	1.3094	1.34223	1.63388	1.52168	1.15506	1.7653	1.6364	1.09605	1.69441	1.45027	1.10127	1.8174	1.40027	1.08953	1.27067	1.21859	1.08896	1.13215	1.13071	1.06423	1.05944	1.08328	1.0659
8	1.48808	1.27305	1.3534	1.55287	1.37978	1.21457	1.60926	1.54973	1.28043	1.82091	1.37666	1.18649	2.14914	1.34702	1.18082	1.26109	1.17887	1.1711	1.1216	1.19719	1.14863	1.09368	1.10167	1.14835
9	1.43766	1.36871	1.38009	1.61192	1.59714	1.19199	1.8859	1.57958	1.18931	2.12606	1.46385	1.23315	1.88834	1.28552	1.16171	1.39086	1.25891	1.14955	1.22635	1.21053	1.14752	1.17347	1.14941	1.15722
10	1.46767	1.24344	1.61259	1.64736	1.51168	1.37642	1.58555	1.55198	1.1701	1.63355	1.44605	1.14107	1.92528	1.40718	1.09579	1.42248	1.24345	1.08246	1.09657	1.06353	1.06939	1.02589	1.00672	1.06912
11	1.42189	1.35316	1.29567	1.67025	1.54246	1.19791	1.5707	1.50612	1.1589	1.51831	1.45618	1.17244	1.39399	1.41892	1.14674	1.26106	1.24425	1.15137	1.18108	1.17813	1.12001	1.16462	1.10247	1.14845
12	1.33215	1.28993	1.28779	1.48956	1.2996	1.04103	1.35061	1.32601	1.00869	1.38772	1.28262	1.01198	1.32285	1.21702	0.986396	1.1795	1.13921	0.98806	1.12196	1.08467	0.974316	1.10975	1.01615	0.98543
Mean	1.39825	1.33595	1.37258	1.58317	1.50175	1.18469	1.59157	1.56401	1.12688	1.65492	1.48078	1.11267	1.68563	1.38677	1.07873	1.29035	1.24422	1.07376	1.13095	1.14154	1.05797	1.08925	1.08261	1.06083
SEM	0.021447	0.0237503	0.0451814	0.0309879	0.0375617	0.0337151	0.0463526	0.0393584	0.0276801	0.0699729	0.0405757	0.0288658	0.0897601	0.0333874	0.0249149	0.0326173	0.0166257	0.0243544	0.0164213	0.0159335	0.023708	0.0155319	0.0156489	0.0234472
Statistical Significance testing (Red : surviving the conservative Bonferroni correction for multiple comparisons with p < 0.05 * 3 * 8)
	0.01-0.05 Hz			0.05-0.1 Hz			0.1-0.15 Hz			0.15-0.2 Hz			0.2-0.25 Hz			0.25-0.3 Hz			0.3-0.35 Hz			0.35-0.4 Hz
Medeto vs Iso1%	0.0348793			0.0571372			0.326242			0.0220994			0.00255855			0.117502			0.319688			0.382701
Medeto vs Iso3%	0.307911			1.10158e-07			9.82695e-08			1.10923e-07			1.16711e-07			2.14258e-07			0.00768712			0.170622
Iso1% vs Iso3%	0.241414			1.2756e-07			9.75672e-08			1.17871e-07			1.15359e-07			7.84494e-05			0.00491511			0.237308

## Sheet: SI Figure 4
Mean Power in each frequency band (integral of the power spectrum between band limits)
Frequency Band (+/1 0.01Hz)	0.01			0.03			0.05			0.07			0.09			0.11			0.13			0.15			0.17			0.19			0.21			0.23			0.25			0.27			0.29			0.31			0.33
Scan	Medeto	Iso 1%	Iso 3%	Medeto	Iso 1%	Iso 3%	Medeto	Iso 1%	Iso 3%	Medeto	Iso 1%	Iso 3%	Medeto	Iso 1%	Iso 3%	Medeto	Iso 1%	Iso 3%	Medeto	Iso 1%	Iso 3%	Medeto	Iso 1%	Iso 3%	Medeto	Iso 1%	Iso 3%	Medeto	Iso 1%	Iso 3%	Medeto	Iso 1%	Iso 3%	Medeto	Iso 1%	Iso 3%	Medeto	Iso 1%	Iso 3%	Medeto	Iso 1%	Iso 3%	Medeto	Iso 1%	Iso 3%	Medeto	Iso 1%	Iso 3%	Medeto
1	1.15394	1.09837	1.26772	1.28152	1.33245	1.19052	1.46933	1.35491	1.05317	1.54614	1.4652	1.11519	1.69615	1.49446	1.12008	1.51198	1.69156	1.04875	1.72005	1.60032	1.07276	1.85693	1.67147	1.06068	1.6801	1.43962	1.05903	1.76835	1.44123	1.0168	2.01447	1.4992	1.02265	1.67939	1.35814	1.00945	1.43267	1.34996	1.01416	1.38286	1.29632	1.02264	1.21628	1.19196	1.01985	1.11991	1.15633	1.0206	1.07616
2	1.29093	1.35075	1.85205	1.26898	1.4053	1.41051	1.41203	1.47194	1.26184	1.43885	1.69793	1.40532	1.36952	1.71056	1.25372	1.43904	1.69744	1.21444	1.50346	1.48744	1.23347	1.5122	1.4926	1.27875	1.6317	1.70418	1.26158	1.89095	1.80057	1.16008	2.55199	1.6161	1.16338	1.94611	1.3472	1.12181	1.36603	1.29098	1.14675	1.14637	1.28269	1.12057	1.09691	1.28276	1.1306	1.04831	1.21639	1.14993	1.02009
3	1.28487	1.17139	1.54235	1.33785	1.3319	1.35356	1.52591	1.5116	1.2447	1.61011	1.55548	1.20322	1.66162	1.55251	1.18876	1.75094	1.90777	1.16634	1.70938	1.99766	1.17239	1.9146	1.80654	1.24022	1.84453	1.62719	1.18075	1.87154	1.56336	1.17158	1.89997	1.55762	1.17128	1.60428	1.43686	1.13147	1.36356	1.34246	1.17173	1.32176	1.37096	1.14409	1.27418	1.25956	1.14722	1.19272	1.17565	1.13582	1.17575
4	1.19475	1.14309	2.00827	1.39605	1.55299	1.5594	1.61968	1.61044	1.38183	1.63675	1.61479	1.33534	1.6483	1.68406	1.14412	1.55243	1.60078	1.08914	1.53946	1.62461	1.1144	1.6328	1.77991	1.05258	1.61871	1.53534	1.00671	1.63491	1.67664	0.98226	1.62318	1.88453	0.970915	1.73123	1.49707	0.993241	1.71039	1.34234	0.960673	1.60475	1.35107	0.961721	1.29321	1.34101	0.970618	1.26035	1.19361	0.95753	1.12372
5	1.03721	1.20661	1.15997	1.5383	1.43968	1.205	1.75658	1.5466	1.24026	1.57285	1.55829	1.24646	1.62975	1.49892	1.21143	1.603	1.74063	1.14525	1.55106	1.47945	1.10737	1.47412	1.54035	1.1201	1.53196	1.68004	1.15895	1.35156	1.49201	1.10582	1.43992	1.50139	1.1098	1.27906	1.434	1.0766	1.28111	1.37226	1.07137	1.22661	1.29281	1.06767	1.15809	1.22922	1.09446	1.15203	1.15971	1.06506	1.13438
6	1.05378	1.07631	1.39684	1.34038	1.24823	1.07084	1.36639	1.38829	0.99611	1.38376	1.21101	0.963407	1.34015	1.293	0.912788	1.43668	1.41282	0.946085	1.31143	1.29983	0.955096	1.2951	1.30185	0.911384	1.26741	1.29665	0.923584	1.18162	1.21104	0.938089	1.16112	1.21575	0.917397	1.17505	1.10592	0.900226	1.21269	1.21989	0.910788	1.16042	1.25325	0.92818	1.12531	1.13565	0.916678	1.07113	1.03708	0.907781	1.05589
7	1.10416	1.0789	1.43373	1.31271	1.31201	1.28262	1.50862	1.40185	1.20033	1.64811	1.56134	1.15587	1.71892	1.47601	1.12276	1.77472	1.82339	1.092	1.84427	1.50196	1.11338	1.62608	1.51376	1.0959	1.69894	1.58741	1.12099	1.74231	1.34453	1.08941	2.05582	1.52397	1.09814	1.68757	1.37788	1.07217	1.42392	1.26058	1.08517	1.28868	1.28511	1.10094	1.19689	1.19678	1.08038	1.15441	1.0939	1.04906	1.1254
8	1.41368	1.25248	1.65833	1.43183	1.28624	1.30515	1.52659	1.29386	1.3106	1.54523	1.46156	1.17876	1.56226	1.38845	1.19754	1.53186	1.65305	1.27328	1.65471	1.48525	1.30758	1.72184	1.43803	1.25316	1.71953	1.42352	1.18302	1.88509	1.3146	1.17596	2.40911	1.41237	1.19174	2.27934	1.30997	1.14569	1.51849	1.25514	1.19777	1.31421	1.16522	1.1814	1.18746	1.16458	1.15001	1.13211	1.24545	1.13678	1.10243
9	1.2565	1.15333	1.49608	1.46735	1.40263	1.32762	1.55249	1.41396	1.24641	1.53016	1.53029	1.19304	1.68927	1.72128	1.17725	1.82327	1.63083	1.17458	1.81647	1.62666	1.1718	2.16507	1.40739	1.25345	2.10141	1.46479	1.27528	2.1267	1.51025	1.17881	2.09051	1.31725	1.16132	1.88062	1.25484	1.1522	1.58962	1.28951	1.15373	1.35912	1.27988	1.14553	1.27038	1.2305	1.14905	1.25342	1.23762	1.16323	1.22426
10	1.16899	1.03324	1.91799	1.45833	1.19879	1.49055	1.5867	1.39991	1.3285	1.64229	1.52524	1.3678	1.6129	1.51586	1.43304	1.62118	1.50885	1.18785	1.57076	1.58231	1.16158	1.55891	1.46926	1.14642	1.5672	1.36061	1.15001	1.76841	1.42298	1.13615	1.88263	1.53337	1.10476	2.07083	1.23682	1.07546	1.68486	1.26218	1.09938	1.47912	1.23715	1.09537	1.28247	1.1524	1.07307	1.11154	1.11078	1.06366	1.07269
11	1.20516	1.05639	1.2935	1.36787	1.3412	1.2637	1.50393	1.4856	1.22545	1.66711	1.56212	1.2063	1.75016	1.57677	1.20012	1.51892	1.43968	1.15503	1.67009	1.49728	1.15343	1.56544	1.56319	1.18422	1.53491	1.50831	1.19746	1.47406	1.43229	1.15315	1.48027	1.47757	1.14703	1.37799	1.3609	1.13748	1.27744	1.3505	1.15896	1.27959	1.30696	1.14143	1.23063	1.18587	1.16254	1.20178	1.22779	1.11775	1.15529
12
Mean	1.19672	1.14735	1.54789	1.38192	1.35013	1.3145	1.52984	1.44354	1.22629	1.56558	1.52211	1.21552	1.60718	1.53744	1.17833	1.59673	1.64607	1.1357	1.62647	1.56207	1.14211	1.66574	1.54403	1.14517	1.65422	1.5116	1.13794	1.69959	1.47359	1.10074	1.87354	1.50356	1.09622	1.70104	1.33815	1.07416	1.44189	1.30325	1.08822	1.32395	1.28377	1.08269	1.21198	1.21548	1.08132	1.15434	1.16857	1.06975	1.1151
SEM	0.0321982	0.0273854	0.080926	0.0244561	0.0280646	0.0400313	0.0300879	0.0263803	0.032606	0.0260241	0.0352172	0.0358008	0.0390071	0.0383572	0.0354465	0.0384391	0.0439455	0.025553	0.0440279	0.0495458	0.025919	0.0690871	0.0446174	0.0323025	0.05995	0.0375588	0.0305268	0.0784628	0.0477901	0.0244924	0.12114	0.04904	0.0257294	0.0971898	0.0314508	0.0226884	0.0480054	0.0145354	0.0266692	0.0385898	0.0158335	0.0233061	0.0190829	0.0176459	0.0234622	0.0196769	0.0190575	0.0238153	0.0167755
Statistical Significance testing (bold red : surviving the conservative Bonferroni correction for multiple comparisons with p < 0.05 * 3 * 8)
	0.01			0.03			0.05			0.07			0.09			0.11			0.13			0.15			0.17			0.19			0.21			0.23			0.25			0.27			0.29			0.31			0.33
Medeto vs Iso1%		0.177203			0.174626			0.0167658			0.107984			0.100325			0.250276			0.193403			0.0913294			0.0337151			0.0155241			0.008883			0.00122413			0.00910214			0.165995			0.432381			0.396796
Medeto vs Iso3%		0.000123487			0.0656458			1.15276e-07			1.2845e-07			1.06545e-07			1.15048e-07			9.77092e-08			1.23783e-07			1.09975e-07			1.35612e-07			1.28344e-07			1.24067e-07			1.4448e-07			1.31502e-07			2.5837e-05			0.00285078
Iso1% vs Iso3%		1.33314e-07			0.219282			3.85837e-07			8.67198e-05			1.27607e-07			1.06325e-07			1.22209e-07			1.12989e-07			1.1842e-07			1.25536e-07			1.30947e-07			1.32641e-07			2.46412e-07			1.27128e-07			7.97563e-05			0.00182447
[truncated: 11 more columns]
